# Supplementary material for: Integrated Analysis of Gene Expression, Protein Synthesis, and Epigenetic Modifications in Alcanivorax borkumensis SK2 Under Iron Limitation
Source: Environ Microbiol Rep. 2025 Jun 2;17(3):e70106. doi: 10.1111/1758-2229.70106 (PMC12128166; doi:10.1111/1758-2229.70106)
Supplement: Supplementary file 9 — Supporting Information Table S1. Co‐reculation and counter‐regulation of genes of A. borkumensis SK2 under iron limitation on acetate and n‐tetradecane. [file EMI4-17-e70106-s010.xlsx]

## Sheet: Suppl. Table S1
Suppl. Table S1. Co-reculation and counter-regulation of genes of A. borkumensis SK2 under iron limitation on acetate and n-tetradecane.
Locus	Gene annotation as recorded in the original GBK file in the GenBank (AM286690)	Growth on acetate		Growth on n-tetradecane		Involved metabolic pathways predicted by the program Pathway Tools v26.0
		Fold change	p-Values	Fold change	p-Values
Co-regulation
ABO_RS03175	Pilin protein family, putative	-8.31382	0	-0.0589503	0.96	ND
ABO_RS05375	hypothetical protein	-7.681	0	-2.48837	0	ND
ABO_RS10890	flavohemoprotein	5.2663	0	4.21706	0	ND
ABO_RS04285	DNA-binding heavy metal response regulator, putative, ColR	-4.13561	0	-4.70498	0	ND
ABO_RS00140	acyl carrier protein phosphodiesterase, AcpD	-3.3624	0	-5.02826	0	acyl carrier protein metabolism
ABO_RS04260	hypothetical protein	-3.63713	0	-4.82083	0	ND
ABO_RS03945	hypothetical protein	-4.45822	0	-3.94926	0	ND
ABO_RS08785	Hypotetical protein	-3.28607	0	-4.93968	0	ND
ABO_RS13385	hypothetical protein	-5.2222	0	-2.75185	0	ND
ABO_RS08485	sigma factor algU negative regulatory protein AlgS, AlgS	-5.301	0	-2.02488	0	ND
ABO_RS08770	hypothetical protein	-5.35582	0	-1.86602	0	ND
ABO_RS03420	hypothetical protein	-5.03977	0	-2.33857	0	ND
ABO_RS04255	hypothetical protein	-3.13582	0	-4.54576	0	ND
ABO_RS03970	cyclopropane-fatty-acyl-phospholipid synthase, Cfa	-3.18161	0	-4.46884	0	cyclopropane fatty acid (CFA) biosynthesis
ABO_RS03950	transcriptional regulator, MerR family	-3.86733	0	-3.5745	0	ND
ABO_RS07905	hypothetical protein	-3.59132	0	-3.7601	0	ND
ABO_RS04660	outer membrane lipoprotein Blc, putative	-2.79304	0	-4.35392	0	ND
ABO_RS04265	hypothetical protein	-2.79274	0	-4.33864	0	ND
ABO_RS12870	response regulator	-5.11839	0	-0.265635	0.56	ND
ABO_RS08490	DNA-directed RNA polymerase specialized sigma subunit, sigma24 homolog, AlgU	-4.42518	0	-2.54303	0	ND
ABO_RS04270	hypothetical protein	-2.47035	0	-4.41483	0	ND
ABO_RS04250	hypothetical protein	-3.11014	0	-3.91672	0	ND
ABO_RS12675	hypothetical protein	-4.37584	0	-2.36663	0	ND
ABO_RS10740	L-ornithine N5-oxygenase	4.92574	0	0.458181	0.24	ND
ABO_RS12440	alkyl hydroperoxide reductase, C subunit, AhpC	-1.5301	0	-4.69094	0	ND
ABO_RS03965	hypothetical protein	-2.89033	0	-3.99564	0	ND
ABO_RS08370	hypothetical protein	-3.81677	0	-3.06414	0	ND
ABO_RS08270	hypothetical protein	-3.94444	0	-2.79857	0	ND
ABO_RS03955	DNA photolyase, PhrB	-3.26642	0	-3.19335	0	ND
ABO_RS04180	hypothetical protein	-4.46788	0	-0.290552	0.39	ND
ABO_RS08860	hypothetical protein	-4.01395	0	-1.9278	0	ND
ABO_RS02295	hypothetical protein	-3.16847	0	-3.03302	0	ND
ABO_RS01850	hypothetical protein	-4.27547	0	-0.94654	0	ND
ABO_RS09895	Outer membrane protein W precursor.	0.131542	0.74	4.35938	0	ND
ABO_RS01130	hypothetical protein	-4.16069	0	-0.215354	0.56	ND
ABO_RS09395	hypothetical protein	-3.90392	0	-1.40012	0	ND
ABO_RS10315	hypothetical protein	-1.10448	0.34	-3.97964	0	ND
ABO_RS05310	oxidoreductase	-3.81635	0	-1.49067	0	ND
ABO_RS09330	ferredoxin, 4Fe-4S	-3.7291	0	-1.53439	0	ND
ABO_RS12875	sensor histidin kinase	-3.93394	0	-0.270941	0.54	ND
ABO_RS03400	hypothetical protein	-3.27727	0	-2.16418	0	ND
ABO_RS03675	ribonucleoside reductase, NrdA	3.14724	0	2.27437	0	adenosine deoxyribonucleotides de novo biosynthesis I; guanosine deoxyribonucleotides de novo biosynthesis I; pyrimidine deoxyribonucleotides de novo biosynthesis I; superpathway of adenosine nucleotides de novo biosynthesis I; superpathway of guanosine nucleotides de novo biosynthesis I; superpathway of purine nucleotides de novo biosynthesis I
ABO_RS04140	hypothetical protein	-3.81573	0	-0.546766	0.13	ND
ABO_RS08170	hypothetical protein	-3.26034	0	-2.04465	0	ND
ABO_RS14165	hypothetical protein	-3.74563	0	-0.812482	0.04	ND
ABO_RS04505	Heme exporter protein D, CcmD	-2.59594	0	-2.71728	0	ND
ABO_RS03180	hypothetical protein	-3.66261	0	-0.584979	0.28	ND
ABO_RS08480	negative regulator for alginate biosynthesis, AlgN	-3.487	0	-1.26301	0	ND
ABO_RS07880	hypothetical protein	-0.940137	0	-3.5801	0	ND
ABO_RS03220	hypothetical protein	-0.521475	0.05	-3.6388	0	ND
ABO_RS08730	hypothetical protein with signal peptide	-2.74864	0	-2.42044	0	ND
ABO_RS00095	hypothetical protein	-3.11527	0	-1.8657	0	ND
ABO_RS11840	hypothetical protein	-3.47341	0	-1.02065	0.01	ND
ABO_RS02895	toluene-tolerance protein	-2.80821	0	-2.27951	0	ND
ABO_RS12350	aldehyde reductase, AKR1A1	-2.57552	0	-2.49223	0	ND
ABO_RS01125	hypothetical protein	-3.54465	0	-0.52873	0.35	ND
ABO_RS14255	hypothetical protein	-3.17436	0	-1.65245	0	ND
ABO_RS05560	type IV fimbriae assembly protein, PilZ	-3.53789	0	-0.500415	0.12	ND
ABO_RS08320	hypothetical protein	-3.55439	0	-0.0456191	0.91	ND
ABO_RS10815	hypothetical protein	-2.28152	0	-2.67883	0	ND
ABO_RS10535	hypothetical protein	-3.49331	0	-0.238586	0.54	ND
ABO_RS14270	hypothetical protein	-2.95743	0	-1.84013	0	adenine and adenosine salvage III; adenosine nucleotides degradation II; purine deoxyribonucleosides degradation I; purine nucleotides degradation II (aerobic); purine ribonucleosides degradation
ABO_RS04600	hypothetical protein	-2.23293	0	-2.64077	0	ND
ABO_RS01245	cobalt/cadmium/zinc transporter, CDF family	-3.35978	0	-0.606267	0.22	ND
ABO_RS12285	hypothetical protein	-3.36896	0	-0.502943	0.18	ND
ABO_RS00210	hypothetical protein	-2.9168	0	-1.72749	0	ND
ABO_RS07730	hypothetical protein	-3.16008	0	-1.21363	0	ND
ABO_RS00205	hypothetical protein	-2.83	0	-1.76862	0	ND
ABO_RS03670	ribonucleoside reductase, beta subunit, NrdB	2.24388	0	2.46692	0	adenosine deoxyribonucleotides de novo biosynthesis I; guanosine deoxyribonucleotides de novo biosynthesis I; pyrimidine deoxyribonucleotides de novo biosynthesis I; superpathway of adenosine nucleotides de novo biosynthesis I; superpathway of guanosine nucleotides de novo biosynthesis I; superpathway of purine nucleotides de novo biosynthesis I
ABO_RS10320	thioredoxin family protein, putative	-1.16923	0.04	-3.12098	0	ND
ABO_RS03985	hypothetical protein	-1.97303	0	-2.67494	0	ND
ABO_RS07620	transcriptional regulator, LysR family	-2.22186	0	-2.46703	0	ND
ABO_RS04275	ColS, ColS	-2.02045	0	-2.61422	0	ND
ABO_RS01565	outer membrane lipoprotein OmlA, OmlA	-2.70062	0	-1.88304	0	ND
ABO_RS00730	ferredoxin--NADP+ reductase, Fpr	3.27114	0	0.105637	0.77	ND
ABO_RS03890	hypothetical protein	-1.61143	0	-2.84346	0	ND
ABO_RS03235	hypothetical protein	-2.15127	0	-2.45133	0	adenosylcobalamin salvage from cobalamin; adenosylcobinamide-GDP salvage from cobinamide I; superpathway of adenosylcobalamin salvage from cobinamide I
ABO_RS07125	hypothetical protein	-3.16332	0	-0.633166	0.07	ND
ABO_RS05315	hypothetical protein	-3.17717	0	-0.555645	0.15	ND
ABO_RS06190	hypothetical protein	-2.41285	0	-2.08818	0	ND
ABO_RS13340	hypothetical protein	-2.38316	0	-2.10533	0	ND
ABO_RS02865	RNA polymerase sigma-54 factor, RpoN	-2.59166	0	-1.82279	0	ND
ABO_RS05150	cyclic nucleotide-binding domain protein	-3.02651	0	-0.89712	0.02	ND
ABO_RS11995	hypothetical protein	-2.6406	0	-1.68313	0	ND
ABO_RS00135	glutathione S-transferase domain protein	-2.00352	0	-2.40451	0	ND
ABO_RS06140	yhgI conserved hypothetical protein	-2.10967	0	-2.28935	0	ND
ABO_RS13090	hypothetical protein	-3.04175	0	-0.52	0.17	ND
ABO_RS12650	hypothetical protein	-1.75478	0	-2.52818	0	ND
ABO_RS14025	cold-shock domain family protein, CspG	-2.44403	0	-1.86805	0	ND
ABO_RS06090	heat shock protein HtpX, HtpX	-2.56483	0	-1.67493	0	ND
ABO_RS13855	hypothetical protein	-3.03171	0	-0.40751	0.45	ND
ABO_RS00990	metal-dependent hydrolase, putative	-3.0353	0	-0.145834	0.81	ND
ABO_RS10280	hypothetical protein	-1.41998	0	-2.68615	0	ND
ABO_RS00165	hypothetical protein	-0.454996	0.18	-2.99226	0.02	ND
ABO_RS07875	hypothetical protein	-0.533443	0.1	-2.97915	0	ND
ABO_RS00875	hypothetical protein	-2.81482	0	-1.06158	0.01	ND
ABO_RS14145	hypothetical protein	-2.96157	0	-0.432731	0.27	ND
ABO_RS10450	Two-component, sensor histidine protein kinase, putative	-2.73605	0	-1.21087	0	ND
ABO_RS05220	hypothetical protein	-2.09705	0	-2.12748	0	ND
ABO_RS05225	LexA repressor, LexA	-2.80983	0.01	-0.93846	0.01	ND
ABO_RS00105	methylmalonate semialdehyde dehydrogenase (acylating), MmsA	-2.93643	0	-0.0396097	0.92	L-valine degradation I
ABO_RS01025	hypothetical protein	-2.88373	0	-0.438478	0.27	ND
ABO_RS03725	FecA-like outer membrane receptor, FecA	2.71856	0	1.05138	0	ND
ABO_RS09640	rrf2 family protein, Rrf2	-0.643585	0.27	-2.84003	0	ND
ABO_RS07335	hypothetical protein	-2.65263	0	-1.16435	0	ND
ABO_RS12340	hypothetical protein	-1.81281	0	-2.23934	0	ND
ABO_RS00160	transcriptional regulatory protein qseb, YgiX	-0.823455	0.02	-2.7451	0	ND
ABO_RS09165	heat-shock protein IbpA	-2.06776	0	-1.9823	0	ND
ABO_RS13550	GTP-binding protein, Engb	-0.461782	0.1	-2.81954	0	ND
ABO_RS06390	hypothetical protein	-1.69191	0	-2.29568	0	ND
ABO_RS02925	hypothetical protein	-1.52579	0	-2.40602	0	ND
ABO_RS01215	Uncharacterized iron-regulated protein	2.80286	0	0.452649	0.31	ND
ABO_RS00960	hydrolase, alpha/beta fold family	-2.79484	0	-0.499543	0.14	ND
ABO_RS13485	hypothetical protein	-0.739682	0.01	-2.73778	0	ND
ABO_RS04730	hypothetical protein	-2.78486	0	-0.51058	0.14	ND
ABO_RS02405	hypothetical protein	-2.8239	0	-0.149543	0.81	ND
ABO_RS11580	hypothetical protein	-2.57451	0	-1.16724	0	ND
ABO_RS13450	peroxiredoxin family protein/glutaredoxin, putative	-2.64978	0	-0.968806	0	glutathione amide metabolism
ABO_RS11065	transcriptional regulatory protein degu (protease production enhancer protein)., DegU	-2.60346	0	-1.07109	0.01	ND
ABO_RS03610	hypothetical protein	-2.61468	0	-1.03904	0	ND
ABO_RS07975	haloacid dehalogenase-like hydrolase, DhlB	-1.29358	0	-2.48703	0	1,2-dichloroethane degradation
ABO_RS09285	recA protein, RecA	-2.53984	0	-1.18413	0	ND
ABO_RS02275	hypothetical protein	-2.55117	0	-1.11762	0	ND
ABO_RS03975	quinolinate synthetase complex, subunit A, NadA	-2.61793	0	-0.946157	0	NAD de novo biosynthesis I (from aspartate); NAD de novo biosynthesis IV (anaerobic)
ABO_RS03960	amine-oxidase, putative	-1.68848	0	-2.21069	0	ND
ABO_RS12445	hypothetical protein	-2.21889	0	-1.67618	0	ND
ABO_RS00870	hypothetical protein	-2.19524	0	-1.67307	0	ND
ABO_RS07040	hypothetical protein	-2.56034	0	-0.952115	0.02	ND
ABO_RS02410	hypothetical protein	-2.69055	0	-0.441332	0.35	ND
ABO_RS06715	hypothetical protein	-0.530007	0.02	-2.67173	0	ND
ABO_RS02335	hypothetical protein	-0.273329	0.34	-2.6988	0	ND
ABO_RS06785	protein-glutamate methylesterase, CheB	-2.69997	0	-0.191936	0.63	ND
ABO_RS12055	hypothetical protein	-0.606613	0.01	-2.63533	0	ND
ABO_RS00190	putative cytochrome	-2.57043	0	-0.80258	0.01	ND
ABO_RS09790	hypothetical protein	-1.78572	0	-2.00483	0.04	ND
ABO_RS00150	hypothetical protein	-1.03482	0	-2.47107	0	ND
ABO_RS12150	TonB-dependent receptor protein	-1.90273	0	-1.87935	0	ND
ABO_RS04665	hypothetical protein	-2.28566	0	-1.36916	0	ND
ABO_RS13125	RNA polymerase sigma-32 factor, RpoH	-2.59656	0	-0.56541	0.07	ND
ABO_RS04800	putative sodium/sulfate symporter	2.65541	0	0.0288396	0.94	ND
ABO_RS05505	hypothetical protein	-2.65038	0	-0.158809	0.61	ND
ABO_RS01095	hypothetical protein	-2.49676	0	-0.873458	0.03	ND
ABO_RS08775	nitrobenzoate reductase, putative, Pnb	-2.62644	0	-0.218094	0.63	ND
ABO_RS09060	oxidoreductase, short chaindehydrogenase/reductase family	-1.32535	0	-2.25625	0	ND
ABO_RS03735	oxidoreductase	-1.39767	0	-2.20862	0	ND
ABO_RS04220	hypothetical protein	-2.60454	0	-0.192392	0.58	ND
ABO_RS03020	phosphoheptose isomerase, GmhA	-1.12754	0	-2.35405	0	ND
ABO_RS12060	Cu(I)-exporting ATPase, CopA	-1.72252	0	-1.94983	0	ND
ABO_RS06165	ATP-dependent protease La, Lon-1	-1.68195	0	-1.9777	0	ND
ABO_RS12375	alcohol dehydrogenase, NADH-dependent, putative	2.58008	0	0.28425	0.49	ethanol degradation II
ABO_RS01225	hypothetical protein	2.43337	0	0.900247	0.1	ND
ABO_RS12955	transcriptional regulator, AraC family	-2.54395	0	-0.405772	0.21	ND
ABO_RS04150	protein disulfide-isomerase, DsbC	-2.28797	0	-1.17363	0	ND
ABO_RS09350	hypothetical protein	-2.24126	0	-1.25861	0	ND
ABO_RS03730	Glutaredoxin-related protein, YdhD	-1.95353	0	-1.62845	0	ND
ABO_RS03165	type IV pilus assembly protein TapC, TapC	-2.44178	0	-0.703776	0.07	ND
ABO_RS06265	ATP-dependent Clp protease, ATP-binding subunitClpX, ClpX	-1.85026	0	-1.72287	0	ND
ABO_RS06285	peptidylprolyl isomerase, PpiD	-0.789671	0	-2.39229	0	ND
ABO_RS00950	short chain dehydrogenase, putative	-2.51141	0	-0.11076	0.77	ND
ABO_RS12450	conserved hypothetical signal transduction protein	-2.3888	0	-0.768592	0.02	ND
ABO_RS09660	SIR2 family protein	-2.3279	0	-0.912424	0.02	ND
ABO_RS13305	5-formyltetrahydrofolate cyclo-ligase family protein	-2.47433	0	-0.353681	0.32	folate transformations III (E. coli)
ABO_RS13045	hypothetical protein	-2.16873	0	-1.22438	0	ND
ABO_RS08855	3-oxoacyl-[acyl-carrier-protein] reductase, FabG	-1.37657	0	-2.07084	0	8-amino-7-oxononanoate biosynthesis I; biotin biosynthesis I; fatty acid elongation -- saturated; gondoate biosynthesis (anaerobic); octanoyl-[acyl-carrier protein] biosynthesis (mitochondria, yeast); palmitate biosynthesis II (type II fatty acid synthase); palmitate biosynthesis III; stearate biosynthesis IV
ABO_RS13455	DNA-binding stress protein, Dps	-2.00838	0	-1.45748	0	ND
ABO_RS02415	hypothetical protein	-2.33558	0	-0.830091	0.07	ND
ABO_RS13815	peptide methionine sulfoxide reductase, MsrA	-1.76539	0	-1.72709	0	ND
ABO_RS09390	hypothetical protein	-2.16284	0	-1.17357	0	ND
ABO_RS08845	hypothetical protein	-1.8634	0	-1.59742	0	ND
ABO_RS13865	hypothetical protein	-2.44367	0	-0.0611722	0.89	ND
ABO_RS01595	Heat shock protein DnaK, DnaK	-1.9715	0	-1.41724	0	ND
ABO_RS00595	haloacid dehalogenase-like hydrolase, putative, DhlA	-0.186077	0.41	-2.41686	0	ND
ABO_RS02480	ATP-dependent Clp protease, ATP-binding subunit ClpB, ClpB	-2.25115	0	-0.885571	0.01	ND
ABO_RS08345	electron transport complex protein rnfB, putative, RnfB	2.27475	0	0.821368	0.1	aerobic respiration I (cytochrome c); NADH to cytochrome bd oxidase electron transfer I; NADH to cytochrome bo oxidase electron transfer I
ABO_RS09480	50S ribosomal protein L35, RpmI	2.39321	0	0.316963	0.36	ND
ABO_RS09275	hypothetical protein	-1.24779	0	-2.05891	0	ND
ABO_RS08175	hypothetical protein	-1.54028	0	-1.84778	0	ND
ABO_RS09665	Ham1 family protein	-1.63191	0	-1.76557	0.02	ND
ABO_RS00475	lactoylglutathione lyase, GloA	-1.46435	0	-1.89527	0	ND
ABO_RS12410	metallo-beta-lactamase family protein	0.927243	0	2.20178	0	ND
ABO_RS13195	formamidopyrimidine-DNA glycosylase, MutM	0.526375	0.05	2.31452	0	ND
ABO_RS14130	hypothetical protein	-0.417815	0.3	-2.32911	0	ND
ABO_RS00130	pirin family protein	-2.08872	0	-1.11009	0.01	ND
ABO_RS02860	Sigma 54 modulation protein / S30EA r	-2.30376	0	-0.52202	0.14	ND
ABO_RS06200	aconitate hydratase 2, AcnB	1.9655	0	1.26631	0	2-methylcitrate cycle I; 2-methylcitrate cycle II; glyoxylate cycle; superpathway of glyoxylate bypass and TCA; TCcycle I (prokaryotic)
ABO_RS03375	hypothetical protein	0.349294	0.28	2.31019	0.01	acyl-Cohydrolysis; oleate beta-oxidation; stearate biosynthesis III (fungi)
ABO_RS08400	outer membrane porin, putative	-1.5939	0	-1.70623	0	ND
ABO_RS02460	competence lipoprotein ComL, putative	-1.96634	0	-1.23135	0	ND
ABO_RS10110	hypothetical protein	-2.2247	0	-0.595782	0.08	ND
ABO_RS10605	RNA polymerase sigma factor RpoD, RpoD	-2.09721	0	-0.928489	0	ND
ABO_RS12590	thioredoxin, Trx-2	-0.860682	0	-2.12259	0	ND
ABO_RS13695	arsenic resistance transcriptional regulator, ArsR-1	-0.729332	0.15	-2.1695	0	ND
ABO_RS12335	hypothetical protein	-2.2675	0	-0.283381	0.5	ND
ABO_RS11360	thiosulfate sulfurtransferase, GlpE	-1.84551	0	-1.34032	0	thiosulfate disproportionation IV (rhodanese)
ABO_RS08095	transmembrane transport protein, putative	0.566265	0.06	2.19846	0	ND
ABO_RS03940	hypothetical protein	-1.61117	0	-1.59701	0	ND
ABO_RS03170	type IV fimbrial assembly protein PilB, PilB	-2.25968	0	-0.132937	0.75	ND
ABO_RS11825	hypothetical protein	2.20394	0	0.484523	0.33	ND
ABO_RS03230	phosphotransferase	-0.637082	0.01	-2.16269	0	ND
ABO_RS05780	cell division topological specificity factorMinE, MinE	0.136955	0.62	2.25033	0	ND
ABO_RS00575	transcriptional regulator	0.861837	0	2.08213	0	ND
ABO_RS13445	Multidrug transporter mdtA, MtdA	-2.23474	0	-0.198114	0.55	ND
ABO_RS10895	Transcriptional regulator, putative	1.86851	0	1.23273	0.01	ND
ABO_RS13535	thiol:disulfide interchange protein, DsbA family, DsbA	-1.38056	0	-1.76031	0	ND
ABO_RS08265	hypothetical protein	-1.93013	0	-1.12966	0.06	ND
ABO_RS10615	shufflon-specific DNA recombinase, Rci	-2.22271	0	-0.0534679	0.9	ND
ABO_RS11925	argininosuccinate lyase, ArgH	2.16952	0	0.479764	0.22	L-arginine biosynthesis II (acetyl cycle)
ABO_RS08795	acyl-CoA dehydrogenase, C-terminal domain, AcdA	-2.02109	0	-0.907853	0.02	oleate beta-oxidation
ABO_RS01220	hypothetical protein	2.07113	0	0.774964	0.09	ND
ABO_RS12355	haloallkane dehalogenase, DhmA	-0.94211	0.01	-1.99739	0	1,2-dichloroethane degradation
ABO_RS06635	hypothetical protein	-1.62448	0	-1.49416	0	ND
ABO_RS08315	hypothetical protein	-1.8558	0	-1.19437	0.01	ND
ABO_RS03895	biopolymer transport protein TolQ, TolQ	-1.05713	0	-1.91523	0	ND
ABO_RS07860	hypothetical protein	-1.33515	0	-1.72963	0	ND
ABO_RS09485	Translation initiation factor IF-3, InfC	2.14376	0	0.368117	0.28	ND
ABO_RS07925	hypothetical protein	-2.1361	0	-0.409298	0.24	ND
ABO_RS08110	transcriptional regulator, AraC family	1.89528	0	1.06402	0	ND
ABO_RS07870	hypothetical protein	-0.66832	0.05	-2.06613	0	ND
ABO_RS04510	Cytochrome c-type biogenesis protein ccmE., CcmE	-1.14679	0	-1.83961	0	ND
ABO_RS01260	ABC export system, membrane fusion protein	-0.406	0.34	-2.11963	0	ND
ABO_RS01440	hypothetical protein	1.97077	0	0.878994	0.02	ND
ABO_RS04960	oxidoreductase	1.11839	0	1.83743	0	ND
ABO_RS12145	Fe3+-hydroxamate ABC transporter periplasmic binding protein	-1.77593	0	-1.21013	0	ND
ABO_RS04205	Trypsin-like serine protease	-1.20602	0	-1.77275	0	ND
ABO_RS03160	Leaderpeptidase and N-methyltransferase, PilD	-2.13799	0	-0.107467	0.81	ND
ABO_RS03450	BNR domain protein, putative	-0.777017	0	-1.99176	0	ND
ABO_RS08295	Methionyl-tRNA synthetase, MetG	2.13218	0	0.132228	0.71	ND
ABO_RS04605	hypothetical protein	-1.1719	0	-1.7811	0	ND
ABO_RS05270	Beta-hexosaminidase, NagZ	2.09878	0	0.368918	0.29	ND
ABO_RS05345	Na+-translocating NADH:ubiquinone oxidoreductase subunit B, NqrB	1.85639	0	1.03271	0.01	ND
ABO_RS07740	succinyl-CoA synthetase, beta subunit, SucC	2.11613	0	0.179448	0.6	superpathway of glyoxylate bypass and TCA; TCcycle I (prokaryotic)
ABO_RS08475	AlgM, AlgM	-2.02857	0	-0.611733	0.11	ND
ABO_RS01170	glutathione S-transferase	-2.11321	0	-0.0714259	0.88	ND
ABO_RS09600	permease component of ABC transporter for Fe-S cluster assmb	-1.02751	0.04	-1.84351	0	ND
ABO_RS07475	hypothetical protein	-0.346652	0.26	-2.07861	0	ND
ABO_RS11960	diaminopimelate epimerase, DapF	-2.01555	0	-0.611651	0.09	L-lysine biosynthesis I
ABO_RS11845	hypothetical protein	-2.09163	0	-0.214397	0.63	ND
ABO_RS12560	hypothetical protein	-0.797874	0.01	-1.94173	0	ND
ABO_RS00235	protein containing a von Willebrand factor type A domain	-1.95393	0	-0.729848	0.05	ND
ABO_RS04245	conserved hypothetical protein GGDEF domain	-1.64673	0	-1.27653	0.01	ND
ABO_RS09170	hypothetical protein	-1.81152	0	-1.0287	0.01	ND
ABO_RS06670	outer membrane lipoprotein carrier protein, LolA	-1.26676	0	-1.65295	0	ND
ABO_RS12645	cation efflux system protein, CzcC	-1.92275	0	-0.796254	0.16	ND
ABO_RS03520	hypothetical protein	0.769599	0.03	1.92176	0	ND
ABO_RS07675	hypothetical protein	-1.39555	0	-1.52321	0	ND
ABO_RS00490	peptidyl-prolyl cis-trans isomerase	0.612853	0.03	1.96215	0	ND
ABO_RS02420	pilin biogenesis related protein	-2.03665	0	-0.270902	0.4	ND
ABO_RS11520	heat shock protein HslV, HslV	-0.976133	0.01	-1.80362	0	ND
ABO_RS11210	mercuric reductase, putative	-1.79511	0	-0.973033	0.01	ND
ABO_RS01590	Heat shock protein GrpE, GrpE	-1.33128	0	-1.53181	0	ND
ABO_RS00195	hypothetical protein	-1.92402	0	-0.602237	0.08	ND
ABO_RS03015	lipoprotein, putative	-0.858559	0	-1.81947	0	ND
ABO_RS00155	sensor histidine kinase	-0.641977	0.01	-1.90581	0	ND
ABO_RS07545	Colicin V production protein, CvpA	2.0057	0	0.0989143	0.83	ND
ABO_RS07655	hypothetical protein	-1.8299	0	-0.781268	0.03	ND
ABO_RS08325	hypothetical protein	-1.98464	0	-0.123203	0.78	ND
ABO_RS11330	N-acetylmuramoyl-L-alanine amidase, AmiB	-0.0511576	0.85	-1.97761	0	ND
ABO_RS10635	hypothetical protein	-0.990484	0.07	-1.71077	0.12	ND
ABO_RS04880	aspartate aminotransferase, AspC	1.97395	0	0.0453693	0.9	3-(4-hydroxyphenyl)pyruvate biosynthesis; L-aspartate biosynthesis; L-aspartate degradation I; L-phenylalanine biosynthesis I; L-phenylalanine degradation II (anaerobic); L-tyrosine biosynthesis I; superpathway of aromatic amino acid biosynthesis; superpathway of L-isoleucine biosynthesis I; superpathway of L-methionine biosynthesis (by sulfhydrylation); superpathway of L-phenylalanine biosynthes…
ABO_RS05330	hypothetical protein	0.830194	0	1.79144	0	ND
ABO_RS06550	malate synthase, GlcB	1.77046	0	0.873348	0.01	glyoxylate cycle; superpathway of glyoxylate bypass and TCA
ABO_RS11010	hypothetical protein	-1.93678	0	-0.367849	0.45	ND
ABO_RS06895	tail-specific protease prc, putative	-1.97126	0	-0.0212497	0.94	ND
ABO_RS03440	probable transctiptional regulator	-0.859915	0	-1.77365	0	ND
ABO_RS01115	type II secretion system protein	-1.96598	0	-0.0366233	0.94	ND
ABO_RS04235	cytidine/deoxycytidylate deaminase family protein	-1.85491	0	-0.651989	0.14	ND
ABO_RS11810	branched-chain amino acid aminotransferase, IlvE	1.94744	0	0.174606	0.61	L-isoleucine biosynthesis I (from threonine); L-isoleucine degradation I; L-leucine biosynthesis; L-leucine degradation I; L-valine biosynthesis; L-valine degradation I; superpathway of branched chain amino acid biosynthesis; superpathway of L-isoleucine biosynthesis I
ABO_RS03580	hypothetical protein	0.472824	0.2	1.89585	0	ND
ABO_RS04420	hypothetical protein	-1.93339	0	-0.227455	0.67	ND
ABO_RS00355	hypothetical protein	0.174574	0.46	1.93886	0	ND
ABO_RS13230	hypothetical protein	-1.91724	0	-0.3321	0.46	ND
ABO_RS10630	hypothetical protein	-0.43507	0.61	-1.89329	0.18	ND
ABO_RS01405	chaperonin, 33 kDa, HslO	-1.91245	0	-0.253253	0.48	ND
ABO_RS07800	hypothetical protein	-1.85603	0	-0.52562	0.24	ND
ABO_RS07835	hypothetical protein	-1.90485	0	-0.291158	0.41	ND
ABO_RS00465	transcriptional regulator, AraC family, putative	0.0229777	0.94	1.92335	0	ND
ABO_RS04010	hypothetical protein	-0.849524	0	-1.7166	0	ND
ABO_RS08980	hypothetical protein	-0.986643	0	-1.63099	0	L-arginine degradation II (AST pathway)
ABO_RS04485	outer membrane lipoprotein Blc, putative, Blc	-1.70847	0	-0.835429	0.06	ND
ABO_RS08870	hypothetical protein	1.66979	0	0.906125	0.01	ND
ABO_RS11335	hypothetical protein	-0.82759	0.02	-1.70028	0	N6-L-threonylcarbamoyladenosine37-modified tRNbiosynthesis
ABO_RS12215	hypothetical protein	-1.88398	0	-0.0322378	0.95	ND
ABO_RS09475	50S ribosomal protein L20, RplT	1.87867	0	0.121434	0.75	ND
ABO_RS03660	oxidoreductase	-1.86421	0	-0.246417	0.56	ND
ABO_RS13720	phosphate ABC transporter periplasmic binding protein, PstS	-1.43039	0	-1.21486	0	ND
ABO_RS06465	transcriptional regulator, AraC family	1.55834	0	1.0359	0.02	ND
ABO_RS03035	tetrapyrrole methylase family protein, putative	1.44096	0	1.1742	0.01	ND
ABO_RS00455	hypothetical protein	1.83707	0	0.2759	0.68	ND
ABO_RS13690	Arsenate reductase, ArsC-3	-1.09378	0.03	-1.49844	0.01	ND
ABO_RS13390	pyruvate kinase (ATP-pyruvate 2-O-phosphotranferase), PykA	-1.65847	0	-0.827902	0.03	glycolysis I (from glucose 6-phosphate)
ABO_RS01730	7,8-dihydro-6-hydroxymethylpterin pyrophosphokinase, FolK-1	1.1778	0.01	1.4237	0.02	6-hydroxymethyl-dihydropterin diphosphate biosynthesis I; superpathway of tetrahydrofolate biosynthesis; superpathway of tetrahydrofolate biosynthesis and salvage
ABO_RS10480	metabolite transport transmembrane protein, putative	-1.24273	0	-1.36257	0	ND
ABO_RS00025	DNA-binding protein H-NS, Hns	-1.49141	0	-1.08109	0	ND
ABO_RS05020	hypothetical protein	-0.875184	0	-1.61319	0	ND
ABO_RS02200	hypothetical protein	-1.51235	0	-1.03604	0.01	ND
ABO_RS08955	hypothetical protein	-1.05728	0	-1.4975	0	ND
ABO_RS01140	hypothetical protein	-1.80302	0	-0.323029	0.36	ND
ABO_RS10945	peptidase, M23/M37 family	-0.666278	0.02	-1.7005	0	ND
ABO_RS13945	ATP synthase, alpha subunit, AtpA	0.995294	0	1.52975	0	ATP biosynthesis
ABO_RS09385	hypothetical protein	-1.55364	0	-0.953352	0	ND
ABO_RS04280	hypothetical protein	-1.15442	0	-1.39567	0	ND
ABO_RS07950	hypothetical protein	-1.76072	0	-0.399922	0.26	ND
ABO_RS12070	hypothetical protein	-0.833749	0.05	-1.60064	0.01	ND
ABO_RS10625	hypothetical protein	-1.79942	0	-0.0654116	0.88	ND
ABO_RS03715	acetylornithine aminotransferase, ArgD	1.8002	0	0.0337623	0.94	ND
ABO_RS07575	N-(5'-phosphoribosyl)anthranilate isomerase, TrpF	-0.143693	0.55	-1.79084	0	L-tryptophbiosynthesis; superpathway of aromatic amino acid biosynthesis; superpathway of L-tryptophbiosynthesis
ABO_RS13100	hypothetical protein	-1.03447	0	-1.4687	0	ND
ABO_RS07350	Polyhydroxyalkanoate synthase, PhaC2	-1.11946	0	-1.39794	0	ND
ABO_RS05045	hypothetical protein	-1.75951	0	-0.298651	0.43	ND
ABO_RS11385	probable biotin biosynthesis protein BioC, BioC	0.875227	0	1.55433	0	8-amino-7-oxononanoate biosynthesis I; biotin biosynthesis I
ABO_RS00725	transcriptional regulator, AraC family	1.78211	0	0.0477137	0.89	ND
ABO_RS03900	biopolymer transport protein TolR, TolR	-0.687133	0.01	-1.64385	0	ND
ABO_RS13245	glycine cleavage system P protein, subunit1, GcvP-2	1.77347	0	0.111935	0.74	glycine cleavage
ABO_RS05360	Na(+)-translocating NADH-ubiquinone reductase subunit E, NqrE	1.53436	0	0.89375	0.02	ND
ABO_RS01620	transcription elongation factor GreA, GreA	-0.61572	0.01	-1.66165	0	ND
ABO_RS00360	hypothetical protein	0.480622	0.03	1.70281	0	ND
ABO_RS06880	pyridine nucleotide transhydrogenase A subunit., PntA	1.17176	0	1.32326	0	ND
ABO_RS05870	efflux transporter, membrane fusion protein, putative	1.4324	0	1.02761	0.11	ND
ABO_RS08545	hypothetical protein	-0.646337	0	-1.63781	0	ND
ABO_RS12895	transcriptional regulator, TetR-family	-1.71919	0	-0.346136	0.32	ND
ABO_RS09040	DNA gyrase, subunit A, GyrA	1.75312	0	0.00562623	0.99	ND
ABO_RS01485	hypothetical protein	1.26215	0	1.21188	0.02	ND
ABO_RS06675	ATPase AAA family related to the helicase subunit of the Holliday junction resolvase	-0.142525	0.52	-1.73344	0	ND
ABO_RS04395	nitrate transport ATP-binding protein, NrtC	-0.750918	0.09	-1.56203	0	ND
ABO_RS00705	oligopeptidase A, PrlC	-0.254466	0.22	-1.70715	0	ND
ABO_RS05350	Na+-transporting NADH:ubiquinone oxidoreductase,subunit C, NqrC	1.49775	0	0.855624	0.03	ND
ABO_RS07680	response regulator, Rrp-1	-0.878095	0	-1.482	0	ND
ABO_RS09030	P-protein, chorismate mutase/prephenate dehydratase, PheA	0.133783	0.6	1.71589	0	L-phenylalanine biosynthesis I; L-tyrosine biosynthesis I; superpathway of aromatic amino acid biosynthesis; superpathway of L-phenylalanine biosynthesis; superpathway of L-tyrosine biosynthesis
ABO_RS09685	hypothetical protein	1.44693	0	0.931809	0.08	ND
ABO_RS03325	hypothetical protein	0.331449	0.21	1.68465	0	ND
ABO_RS08875	Flavodoxin reductases (ferredoxin-NADPH reductase)putative	1.70457	0	0.190676	0.6	ND
ABO_RS11815	glutamate-ammonia-ligase adenylyltransferase, GlnE	1.6889	0	0.292364	0.38	ND
ABO_RS13940	ATP synthase, gamma subunit, AtpG	0.831572	0	1.49451	0	ATP biosynthesis
ABO_RS11690	imidazoleglycerol phosphate synthase, HisF	1.70295	0	0.134135	0.74	ammoniassimilation cycle III; glutaminyl-tRNAgln biosynthesis vitransamidation; L-asparagine biosynthesis III (tRNA-dependent); L-glutamate biosynthesis I; L-glutamine degradation I; L-histidine biosynthesis
ABO_RS08105	formyltetrahydrofolate deformylase, PurU	1.60698	0	0.578236	0.17	formaldehyde oxidation VII (THF pathway)
ABO_RS02475	hypothetical protein	0.237775	0.7	1.69004	0.02	ND
ABO_RS08160	phosphoribosylformylglycinamidine cyclo-ligase, PurM	1.70003	0	0.0514641	0.89	5-aminoimidazole ribonucleotide biosynthesis I; superpathway of purine nucleotides de novo biosynthesis I
ABO_RS01430	hypothetical protein	1.12571	0	1.27213	0	ND
ABO_RS10365	phosphoribosylaminoimidazolecarboxamide formyltransferase, PurH	1.68137	0	0.229898	0.57	inosine-5'-phosphate biosynthesis II; superpathway of purine nucleotides de novo biosynthesis I
ABO_RS07000	transcriptional regulator, LysR family	-1.513	0	-0.763705	0.04	ND
ABO_RS05340	Na+-transporting NADH:ubiquinone oxidoreductase,subunit A, NqrA	1.58124	0	0.584369	0.08	ND
ABO_RS00815	rubredoxin reductase, RubB	1.3574	0	0.998198	0	octane oxidation
ABO_RS09180	hypothetical protein	-1.68393	0	-0.0419548	0.91	ND
ABO_RS13630	YGGT family protein, putative	-1.39067	0	-0.933277	0	ND
ABO_RS11390	biotin biosynthesis protein bioH, BioH	1.65655	0	0.236476	0.64	8-amino-7-oxononanoate biosynthesis I; biotin biosynthesis I
ABO_RS02805	pmbA protein, PmbA	1.43686	0	0.856764	0.01	ND
ABO_RS05355	Na+-translocating NADH:uniquinone oxidoreductase subunit D, NqrD	1.40168	0	0.91252	0.02	ND
ABO_RS11510	arginyl-tRNA synthetase, ArgS	1.61615	0	0.407171	0.28	tRNcharging
ABO_RS04805	adenylylsulfate kinase, ApsK	1.64748	0	0.248242	0.53	assimilatory sulfate reduction I; sulfate activation for sulfonation; superpathway of L-methionine biosynthesis (by sulfhydrylation); superpathway of sulfate assimilation and cysteine biosynthesis
ABO_RS01630	ribosomal RNA large subunit methyltransferase J, RrmJ	-1.38855	0	-0.920297	0	ND
ABO_RS13745	DNA helicase II, UvrD	1.56797	0	0.559729	0.13	ND
ABO_RS00625	type 1 pili subunit FimD, FimD	-1.66258	0	-0.0539639	0.88	ND
ABO_RS09615	cysteine sulfinate desulfinase, CsdA	-1.10473	0	-1.23946	0	ND
ABO_RS04400	nitrate ABC transporter permease protein, NrtB	-0.346259	0.42	-1.62247	0.01	ND
ABO_RS12330	hypothetical protein	-1.6506	0	-0.117937	0.81	ND
ABO_RS08210	LexA repressor, LexA-2	-0.792971	0.12	-1.45148	0.02	ND
ABO_RS09945	Sco1/SenC family protein, putative	0.958837	0	1.34319	0	ND
ABO_RS00710	hypothetical protein	-0.905099	0	-1.37215	0	ND
ABO_RS02210	Glycerophosphoryl diester phosphodiesterase precursor	1.41509	0	0.835133	0.03	glycerol and glycerophosphodiester degradation; glycerophosphodiester degradation
ABO_RS12175	cobalamin biosynthesis protein CobD, CobD	1.3884	0.02	0.876413	0.3	ND
ABO_RS07865	vacJ lipoprotein, putative	-1.44297	0	-0.779945	0.02	ND
ABO_RS03865	aspartyl-tRNA synthetase, AspS	1.62247	0	0.239801	0.52	tRNcharging
ABO_RS09365	L-lysine 2,3-aminomutase, putative	1.55033	0	0.524452	0.28	ND
ABO_RS06450	cell division protein FtsK	1.52896	0	0.578448	0.21	ND
ABO_RS02535	hypothetical protein	-1.36216	0	-0.894486	0.05	ND
ABO_RS00420	hypothetical protein	-1.05046	0	-1.24535	0	ND
ABO_RS11950	diamine N-acetyltransferase	1.46588	0	0.70891	0.27	ND
ABO_RS01400	phosphoenolpyruvate carboxylase, PckA	1.5708	0	0.428665	0.25	gluconeogenesis I
ABO_RS12370	transcriptional regulator, TetR-family	1.45651	0	0.726855	0.41	ND
ABO_RS10950	chemotaxis sensory transducer family protein	-0.513043	0.01	-1.5444	0	ND
ABO_RS13240	glycine cleavage system P protein, subunit2, GcvP-1	1.56213	0	0.43932	0.22	glycine cleavage
ABO_RS13105	zinc protease, putative	-1.09207	0	-1.19703	0	ND
ABO_RS00650	methionyl-tRNA formyltransferase, Fmt	1.60235	0	0.226171	0.57	ND
ABO_RS11020	hypothetical protein	-1.56348	0	-0.398435	0.27	ND
ABO_RS05365	sodium-translocating NADH-ubiquinone reductase,subunit F, NqrF	1.26225	0	0.998906	0.01	ND
ABO_RS10485	oxidoreductase, FMN-binding	1.2862	0	0.963074	0.01	ND
ABO_RS14125	hypothetical protein	-0.467364	0.18	-1.53563	0	ND
ABO_RS02320	hypothetical protein	1.58149	0	0.248753	0.54	ND
ABO_RS13530	hypothetical protein	-1.33531	0	-0.8804	0	ND
ABO_RS06040	protein-L-isoaspartate(D-aspartate) O-methyltransferase, Pcm	1.5578	0	0.34655	0.45	ND
ABO_RS06820	general secretion pathway protein GspJ precursor, GspJ	-1.05763	0	-1.194	0	ND
ABO_RS02885	phosphatase, YrbI family	-0.179659	0.48	-1.5831	0	CMP-3-deoxy-D-manno-octulosonate biosynthesis
ABO_RS04210	thioredoxin, putative	-1.10446	0	-1.14738	0	ND
ABO_RS07355	hypothetical protein	1.17598	0	1.07265	0.03	ND
ABO_RS11670	rhodanese domain protein, putative	1.59119	0	0.0230298	0.95	ND
ABO_RS10935	2-nitropropane dioxygenase, putative	-1.58188	0	-0.162498	0.75	ND
ABO_RS08810	NADH:flavin oxidoreductase/NADH Oxidase, putative	1.38128	0	0.785651	0.07	ND
ABO_RS03270	chaperonin, 10 kDa, GroES	-0.346506	0.16	-1.54803	0	ND
ABO_RS04810	hypothetical protein	1.3604	0	0.814889	0.05	ND
ABO_RS06900	hypothetical protein	-1.56368	0	-0.227483	0.57	ND
ABO_RS10515	hypothetical protein	-0.852894	0	-1.32332	0	ND
ABO_RS02395	LytB protein, LytB	-1.56494	0	-0.165577	0.67	methylerythritol phosphate pathway I
ABO_RS07290	sugar kinase, putative	0.184339	0.5	1.55903	0	ND
ABO_RS11205	arsenic (+3 oxidation state) methyltransferase	-0.175626	0.55	-1.55701	0	ND
ABO_RS13055	O-acetylhomoserine sulfhydrylase, MetY	0.178908	0.45	1.5565	0	L-homocysteine biosynthesis; L-methionine biosynthesis III; superpathway of L-methionine biosynthesis (by sulfhydrylation)
ABO_RS08470	alginate biosynthesis negative regulator, serine protease, AlgW	-1.36412	0	-0.770416	0.02	ND
ABO_RS10350	hypothetical protein	1.4127	0	0.677193	0.11	ND
ABO_RS03500	acyltransferase, putative	0.726767	0	1.3836	0	ND
ABO_RS07815	uncharacterized iron-regulated membrane protein	-1.5597	0	-0.0806716	0.87	ND
ABO_RS07395	phosphoenolpyruvate synthase, PpsA	1.48005	0	0.491579	0.15	gluconeogenesis I; glycolysis I (from glucose 6-phosphate)
ABO_RS08350	electron transport complex protein rnfC, RnfC	1.55462	0	0.123781	0.74	aerobic respiration I (cytochrome c); NADH to cytochrome bd oxidase electron transfer I; NADH to cytochrome bo oxidase electron transfer I
ABO_RS00185	transcriptional regulator PyrR, PyrR	-1.24016	0	-0.944268	0.02	pyrimidine nucleobases salvage I; superpathway of pyrimidine nucleobases salvage
ABO_RS04005	dihydrodipicolinate synthase, DapA	-0.638579	0	-1.41939	0	L-lysine biosynthesis I
ABO_RS11220	DNA repair protein RadA, RadA	1.19982	0	0.987697	0.03	ND
ABO_RS11895	hemY protein, HemY	0.179166	0.37	1.5432	0	ND
ABO_RS03930	exsB protein, putative	1.55291	0	0.0334526	0.95	preQ0 biosynthesis
ABO_RS09680	hypothetical protein	1.0394	0	1.15407	0.03	ND
ABO_RS07720	heat shock protein HtpG, HtpG	-1.19361	0	-0.987079	0	ND
ABO_RS00900	hypothetical protein	-1.54245	0	-0.1265	0.72	ND
ABO_RS03570	hypothetical protein	-1.38196	0	-0.695901	0.1	ND
ABO_RS05720	hypothetical protein	-1.12987	0	-1.0534	0.02	ND
ABO_RS01830	N-acetyl-gamma-glutamyl-phosphate reductase, ArgC	1.42711	0	0.589642	0.11	L-arginine biosynthesis II (acetyl cycle)
ABO_RS08035	hypothetical protein	0.331284	0.31	1.5075	0	ND
ABO_RS05450	biopolymer transport protein ExbD, ExbD1	1.48611	0	0.416512	0.47	ND
ABO_RS13915	urease accessory protein UreD, UreD	-1.10065	0.01	-1.07011	0.04	ND
ABO_RS02820	Respiratory nitrate reductase 1 gamma chain, NarI	0.925544	0.07	1.22367	0.03	nitrate reduction IX (dissimilatory); nitrate reduction V (assimilatory); nitrate reduction VIIIb (dissimilatory); nitrate reduction X (dissimilatory, periplasmic)
ABO_RS03425	oxidoreductase	-1.48082	0	-0.400923	0.28	ND
ABO_RS00340	oxidoreductase with NAD+ or NADP+ as acceptor	1.53187	0	0.0228724	0.95	ND
ABO_RS06665	cell division protein FtsK, FtsK	-0.542997	0.03	-1.42744	0	ND
ABO_RS14150	MutT/nudix family protein	-0.416515	0.3	-1.46914	0	ND
ABO_RS08415	RNA methyltransferase, TrmA family, Ruma	0.829878	0.01	1.27963	0	ND
ABO_RS06750	CDP-diacylglycerol-glycerol-3-phosphate 3-phosphatidyltrans, PgsA	-1.23496	0	-0.892211	0.01	cardiolipin biosynthesis I; cardiolipin biosynthesis III; phosphatidylglycerol biosynthesis I (plastidic); phosphatidylglycerol biosynthesis II (non-plastidic); superpathway of phospholipid biosynthesis I (bacteria)
ABO_RS13040	hypothetical protein	-0.916896	0.03	-1.21276	0.03	ND
ABO_RS01555	Na+-dependent transporters of the SNF family	0.884777	0	1.23587	0	ND
ABO_RS08705	carbonic anhydrase, family 3 protein, putative	-0.865465	0.09	-1.24685	0.12	ND
ABO_RS11245	primosomal replication protein N, PriB	1.51668	0	0.0400651	0.92	ND
ABO_RS11115	Exodeoxyribonuclease VII, small subunit, XseB	0.0748802	0.82	1.51244	0	ND
ABO_RS05940	1-deoxy-D-xylulose 5-phosphate reductoisomerase, Dxr	-1.14255	0	-0.993638	0	methylerythritol phosphate pathway I
ABO_RS13965	ATP synthase, A subunit, AtpB	0.910057	0	1.20694	0.01	ATP biosynthesis
ABO_RS13740	TRAP-type transports system extracellular solute binding protein	0.522378	0.04	1.41801	0	ND
ABO_RS14110	hypothetical protein	-1.49066	0	-0.234324	0.67	ND
ABO_RS00170	thiol:disulfide interchange protein DsbG, DsbG	-0.70116	0.01	-1.3356	0.01	ND
ABO_RS11255	RNA methyltransferase, TrmH family, group 3, Yjfh	1.39039	0	0.583508	0.17	ND
ABO_RS12000	hypothetical protein	-1.36579	0	-0.636873	0.06	ND
ABO_RS10720	hypothetical protein	-1.25894	0	-0.821645	0.05	ND
ABO_RS08100	hypothetical protein	1.3041	0	0.747182	0.12	ND
ABO_RS05565	deoxyribonuclease, TatD family, TatD	1.08901	0	1.02453	0.03	ND
ABO_RS10235	hypothetical protein	1.21606	0	0.863629	0.14	ND
ABO_RS01270	ABC export system, outer membrane protein	-0.0493213	0.9	-1.48889	0	ND
ABO_RS09690	LemA family protein	1.10129	0	1.00115	0.02	ND
ABO_RS06160	ribosomal large subunit pseudouridine synthase A, RluA	-0.517156	0.18	-1.39529	0	pseudouridine degradation
ABO_RS11180	ABC transporter, ATP-binding protein, putative	1.47688	0	0.181224	0.62	ND
ABO_RS05545	hypothetical protein	1.41084	0	0.4697	0.26	ND
ABO_RS08880	transcriptional regulator, TetR family	1.48433	0	0.0656729	0.86	ND
ABO_RS07735	succinyl-CoA synthetase, alpha subunit, SucD	1.47934	0	0.0590816	0.86	superpathway of glyoxylate bypass and TCA; TCcycle I (prokaryotic)
ABO_RS02790	cyclic nucleotide-binding protein	1.46664	0	0.198426	0.65	ND
ABO_RS10805	hypothetical protein	-0.336259	0.31	-1.43916	0.01	ND
ABO_RS11505	primosomal protein N`, PriA	1.08488	0	1.00071	0	ND
ABO_RS11470	type 4 fimbrial biogenesis protein PilP, PilP	-1.46831	0	-0.0743453	0.9	ND
ABO_RS13140	thiG protein, putative, ThiG	-0.398578	0.09	-1.41198	0	superpathway of thiamine diphosphate biosynthesis I; superpathway of thiamine diphosphate biosynthesis II; thiazole component of thiamine diphosphate biosynthesis I; thiazole component of thiamine diphosphate biosynthesis II
ABO_RS04635	hypothetical protein	-0.595219	0.06	-1.3379	0	ND
ABO_RS07935	methionine sulfoxide peptide reductase, MsrA	-0.198828	0.61	-1.44724	0	ND
ABO_RS09565	hypothetical protein	-0.423543	0.06	-1.38279	0	ND
ABO_RS08380	DNA-(apurinic or apyrimidinic site) lyase, Nth	1.44305	0	0.00732888	0.99	ND
ABO_RS05915	Translation elongation factor Ts (EF-Ts)., Tsf	1.26752	0	0.68386	0.09	ND
ABO_RS05510	50S ribosomal protein L32, RpmF	-1.43904	0	-0.0435134	0.9	ND
ABO_RS02040	Alginate O-acetyltransferase, AlgF	1.27059	0.01	0.67583	0.18	gluconeogenesis I; glycolysis I (from glucose 6-phosphate)
ABO_RS08895	phosphate ABC transporter periplasmic-binding protein	1.3477	0	0.502787	0.24	ND
ABO_RS13950	ATP synthase, delta subunit, AtpH	0.826007	0.01	1.17392	0	ATP biosynthesis
ABO_RS05695	electron transfer flavoprotein, beta subunit, EtfB	1.26057	0	0.68471	0.08	ND
ABO_RS08520	enoyl-CoA hydratase, FadC	1.36279	0	0.447274	0.23	ND
ABO_RS10195	aliphatic amidase, AimE	-1.1184	0	-0.891238	0.02	ND
ABO_RS04615	hypothetical protein	-1.34987	0	-0.449935	0.24	ND
ABO_RS03405	DNA polymerase IV, DinP	-1.37019	0	-0.37342	0.26	ND
ABO_RS07830	glutamyl-tRNA synthetase, GltX	1.311	0	0.545171	0.17	superpathway of heme b biosynthesis from glutamate; tetrapyrrole biosynthesis I (from glutamate); tRNcharging
ABO_RS06100	hypothetical protein	0.898241	0.02	1.09863	0.05	ND
ABO_RS06455	malate dehydrogenase, Mdh	1.34447	0	0.453192	0.21	gluconeogenesis I; glyoxylate cycle; superpathway of glyoxylate bypass and TCA; TCcycle I (prokaryotic)
ABO_RS13935	ATP synthase, beta subunit, AtpD	0.229584	0.29	1.39794	0	ATP biosynthesis
ABO_RS02940	hypothetical protein	1.30209	0	0.5562	0.2	ND
ABO_RS10330	3-dehydroquinate dehydratase, type II, AroQ	-0.799072	0	-1.16835	0.01	chorismate biosynthesis from 3-dehydroquinate; chorismate biosynthesis I; superpathway of aromatic amino acid biosynthesis; superpathway of L-phenylalanine biosynthesis; superpathway of L-tryptophbiosynthesis; superpathway of L-tyrosine biosynthesis
ABO_RS10820	transcriptional regulator, AraC family	-1.26421	0	-0.629063	0.08	ND
ABO_RS14040	RND efflux membrane fusion protein, putative	-0.13088	0.6	-1.40581	0	ND
ABO_RS01425	inositol 1-phosphatase, CysQ	1.30657	0	0.530144	0.16	myo-inositol biosynthesis
ABO_RS09605	ATP-binding protein of ABC-transporter, AapB	-0.164582	0.65	-1.39512	0	ND
ABO_RS08335	serine-pyruvate transaminase; SPT	1.39769	0	0.132604	0.76	ND
ABO_RS02190	DNA-directed RNA polymerase, alpha subunit, RpoA	1.40139	0	0.0825066	0.82	ND
ABO_RS13955	ATP synthase F0, B subunit, AtpF	0.86055	0	1.10194	0.01	ATP biosynthesis
ABO_RS13905	urease, beta subunit, UreB	-1.28237	0	-0.546149	0.46	uredegradation II
ABO_RS09415	hypothetical protein	-1.29573	0	-0.510869	0.17	ND
ABO_RS04740	glycosyl transferase, group 2 family protein, putative	-1.38091	0	-0.161986	0.68	ND
ABO_RS03920	hypothetical protein	1.38879	0	0.0107154	0.97	ND
ABO_RS13145	hypothetical protein	1.38494	0	0.0939581	0.8	ND
ABO_RS01715	pantothenate synthetase, PanC	1.32694	0	0.405726	0.26	phosphopantothenate biosynthesis I; superpathway of coenzyme biosynthesis I (bacteria)
ABO_RS14075	ribosomal protein L34, RpmH	-0.213874	0.58	-1.36862	0.02	ND
ABO_RS05470	protein tyrosine phosphatase, Pt	1.29119	0	0.479226	0.35	ND
ABO_RS05710	outer membrane siderophore receptor	-1.14174	0	-0.759639	0.05	ND
ABO_RS11860	dihydroxy-acid dehydratase, IlvD2	1.28094	0	0.483532	0.22	L-isoleucine biosynthesis I (from threonine); L-valine biosynthesis; superpathway of branched chain amino acid biosynthesis; superpathway of L-isoleucine biosynthesis I
ABO_RS05815	hypothetical protein	-1.14184	0	-0.755297	0.02	ND
ABO_RS09345	hypothetical protein	-1.23874	0	-0.578597	0.13	ND
ABO_RS05145	hypothetical protein	-1.0571	0	-0.866139	0.03	ND
ABO_RS06355	NADH pyrophosphatase, putative	-0.300669	0.25	-1.33203	0	NAD salvage pathway I (PNC VI cycle); NAD salvage pathway III (to nicotinamide riboside)
ABO_RS07915	hypothetical protein	0.394564	0.03	1.30402	0	ND
ABO_RS01185	hypothetical protein	1.354	0.02	0.148962	0.86	ND
ABO_RS11515	hypothetical protein	1.13532	0.01	0.744766	0.12	ND
ABO_RS02995	ubiquinol-cytochrome c reductase cytochrome b subunit, PetB	0.579544	0.01	1.22144	0	aerobic respiration I (cytochrome c); aerobic respiration II (cytochrome c) (yeast); nitrate reduction X (dissimilatory, periplasmic)
ABO_RS12030	hypothetical protein	1.29495	0	0.387136	0.44	ND
ABO_RS04955	hypothetical protein	0.359825	0.1	1.30098	0	ND
ABO_RS10800	acyl-CoA dehydrogenase, putative	-1.23333	0	-0.544211	0.1	fatty acid beta-oxidation I (generic); oleate beta-oxidation
ABO_RS10495	NLP/P60 family protein	-0.163002	0.58	-1.33796	0	ND
ABO_RS12360	hypothetical protein	-1.34711	0	-0.0105182	0.98	ND
ABO_RS06000	ATP-dependent DNA helicase RecQ, RecQ	1.17687	0	0.655459	0.08	ND
ABO_RS09935	hypothetical protein	-1.34539	0	-0.0193314	0.96	ND
ABO_RS03390	3-hydroxyacyl-CoA dehydrogenase	-1.3432	0	-0.074279	0.83	benzoyl-Cobiosynthesis; fatty acid beta-oxidation I (generic); glutaryl-Codegradation; oleate beta-oxidation
ABO_RS05085	glutaryl-CoA dehydrogenase, GcdH	0.648265	0	1.17834	0	fatty acid beta-oxidation I (generic); glutaryl-Codegradation; oleate beta-oxidation
ABO_RS07530	ATPase, AAA protein family, putative	-1.32176	0	-0.242112	0.65	ND
ABO_RS03010	stringent starvation protein B, SspB	-1.14937	0	-0.696077	0.1	ND
ABO_RS01860	peptidase, M23/M37 family	1.33723	0	0.114965	0.74	ND
ABO_RS03350	superoxide dismutase, SodB	-0.277304	0.26	-1.30755	0	reactive oxygen species degradation; superoxide radicals degradation
ABO_RS04940	oxidoreductase	-0.264465	0.32	-1.30925	0	ND
ABO_RS05885	tetrahydrodipicolinate N-succinyltransferase, DapD	1.14734	0	0.680766	0.06	L-lysine biosynthesis I
ABO_RS02090	30S ribosomal protein S19, RpsS	1.27567	0	0.380083	0.27	ND
ABO_RS02390	peptidylprolyl isomerase, FkpB	1.19154	0	0.591384	0.22	ND
ABO_RS07245	hypothetical protein	1.30665	0	0.242619	0.49	ND
ABO_RS12075	predicted metal-binding protein	-0.273664	0.53	-1.29914	0	ND
ABO_RS10430	hypothetical protein	1.28901	0	0.296794	0.56	ND
ABO_RS06420	transcriptional regulator, putative	1.19091	0	0.574573	0.17	ND
ABO_RS08075	hypothetical protein	1.29639	0	0.225587	0.63	ND
ABO_RS03495	hypothetical protein	0.327319	0.16	1.27337	0	ND
ABO_RS10960	phosphoribosyl-AMP cyclohydrolase, HisI	1.21384	0.01	0.501243	0.38	L-histidine biosynthesis
ABO_RS13590	DNA polymerase I, PolA	1.25079	0	0.396385	0.28	ND
ABO_RS06410	Acetyl-CoA carboxylase, carboxyltransferase , putative	1.20773	0	0.506638	0.15	L-leucine degradation I
ABO_RS11685	hypothetical protein	1.14458	0	0.636082	0.3	ND
ABO_RS10840	hypothetical protein	-0.485219	0.23	-1.21548	0.01	ND
ABO_RS02075	50S ribosomal protein L4, RplD	1.27669	0	0.286872	0.38	ND
ABO_RS12770	thiamin biosynthesis protein ThiC, ThiC	1.27689	0	0.282358	0.41	4-amino-2-methyl-5-diphosphomethylpyrimidine biosynthesis I; superpathway of thiamine diphosphate biosynthesis I; superpathway of thiamine diphosphate biosynthesis II
ABO_RS07845	sulfate permease protein	1.30166	0	0.0925557	0.81	ND
ABO_RS02955	AFG1-like ATPase, putative	1.24084	0	0.400837	0.27	ND
ABO_RS05725	hypothetical protein	-0.511746	0.21	-1.19892	0.06	ND
ABO_RS11445	glutamate synthase, large subunit, GltB	1.25985	0	0.333113	0.36	ammoniassimilation cycle III; glutaminyl-tRNAgln biosynthesis vitransamidation; L-asparagine biosynthesis III (tRNA-dependent); L-glutamate biosynthesis I; L-glutamine degradation I; L-glutamine degradation II
ABO_RS12550	lipase/esterase	0.20474	0.58	1.28369	0.01	ND
ABO_RS11665	glutaredoxin, putative	-0.714229	0.01	-1.08403	0	ND
ABO_RS11620	tRNA (5-methylaminomethyl-2-thiouridylate)-methyltransferase, TrmU	1.27075	0	0.261213	0.48	tRNA-uridine 2-thiolation and selenation (bacteria)
ABO_RS13275	oxygenase	1.16851	0	0.556403	0.15	ND
ABO_RS01395	NADH dehydrogenase, Ndh	1.09125	0	0.694412	0.06	aerobic respiration I (cytochrome c); NADH to cytochrome bd oxidase electron transfer I; NADH to cytochrome bo oxidase electron transfer I
ABO_RS10530	Ribosomal RNA adenine dimethylase, KsgA	-1.28862	0	-0.110427	0.74	ND
ABO_RS11435	uroporphyrinogen decarboxylase, HemE	1.28482	0	0.120275	0.75	heme b biosynthesis I (aerobic); heme b biosynthesis II (oxygen-independent); superpathway of heme b biosynthesis from glutamate
ABO_RS12475	transcriptional regulator, putative	-0.813652	0.01	-1.00124	0.04	ND
ABO_RS01530	hypothetical protein	1.11825	0	0.638985	0.31	ND
ABO_RS09100	hypothetical protein	-1.28553	0	-0.0768361	0.85	ND
ABO_RS11570	lipoprotein, putative	0.801623	0.01	1.00719	0.01	ND
ABO_RS07930	CAIB/BAIF family protein	-0.635287	0	-1.1194	0	ND
ABO_RS12095	copper resistance protein B precursor, PcoB	1.22424	0	0.395465	0.39	ND
ABO_RS03825	hypothetical protein	1.02171	0	0.781081	0.03	ND
ABO_RS13960	ATP synthase Fo, C subunit, AtpE	0.767487	0	1.03107	0.01	ATP biosynthesis
ABO_RS05535	3-oxoacyl-[acyl-carrier-protein] synthase, FabF	-1.27763	0	-0.125751	0.7	8-amino-7-oxononanoate biosynthesis I; biotin biosynthesis I; fatty acid elongation -- saturated; gondoate biosynthesis (anaerobic); octanoyl-[acyl-carrier protein] biosynthesis (mitochondria, yeast); palmitate biosynthesis II (type II fatty acid synthase); palmitate biosynthesis III; stearate biosynthesis IV
ABO_RS04995	transcriptional regulator TtgR, TtgR	-1.23684	0	-0.340388	0.41	ND
ABO_RS06275	DNA-binding protein HU, Dbh1	-1.00432	0	-0.797649	0.02	ND
ABO_RS01175	hypothetical protein	1.27983	0	0.0610584	0.9	ND
ABO_RS06875	oxidoreductase	0.795741	0.01	1.00408	0.05	NAD phosphorylation and transhydrogenation
ABO_RS09595	nucleoside-diphosphate kinase, Ndk	1.27685	0	0.0971949	0.79	adenosine deoxyribonucleotides de novo biosynthesis I; CMP phosphorylation; guanosine deoxyribonucleotides de novo biosynthesis I; guanosine ribonucleotides de novo biosynthesis; ppGpp metabolism; purine deoxyribonucleosides salvage; pyrimidine deoxyribonucleotide phosphorylation; pyrimidine deoxyribonucleotides de novo biosynthesis I; superpathway of adenosine nucleotides de novo biosynthesis I;…
ABO_RS05785	septum site-determining protein MinD, MinD	1.10305	0	0.648913	0.08	ND
ABO_RS06025	4-diphosphocytidyl-2C-methyl-D-erythritol synthase, IspD	0.780269	0.02	1.01189	0.02	methylerythritol phosphate pathway I
ABO_RS04645	hypothetical protein, YafM	-0.0520806	0.91	-1.27301	0.04	ND
ABO_RS00665	peptide deformylase, DNA processing protein, DprA	-1.27266	0	-0.051969	0.89	ND
ABO_RS03795	ATP-dependent DNA helicase RecQ, RecQ1	1.20927	0	0.384346	0.31	ND
ABO_RS02595	hypothetical protein	0.159131	0.59	1.25648	0	ND
ABO_RS10965	Cysteinyl-tRNA synthetase, CysS	0.0120598	0.96	1.26621	0	tRNcharging
ABO_RS00940	oxidoreductase, GMC family	-1.04446	0	-0.714774	0.05	ND
ABO_RS12490	hypothetical protein	0.624047	0.03	1.09423	0	ND
ABO_RS02560	valyl-tRNA synthetase, ValS	1.20216	0	0.370618	0.31	tRNcharging
ABO_RS09955	PhoH family protein, PhoH	-0.11632	0.63	-1.25253	0	ND
ABO_RS09730	sulfonate ABC transporter ATP-binding protein	-0.757159	0.07	-1.00296	0.01	ND
ABO_RS06510	cholesterol oxidase, putative	0.558334	0.03	1.12399	0	ND
ABO_RS13180	coproporphyrinogen oxidase	1.15924	0	0.476644	0.31	heme b biosynthesis I (aerobic); superpathway of heme b biosynthesis from glutamate
ABO_RS10140	aromatic acid decarboxylase, putative	0.184295	0.5	1.23976	0	ND
ABO_RS06375	2-hydroxy-3-oxopropionate reductase, YhaE	1.2051	0	0.343068	0.46	ND
ABO_RS11215	hypothetical protein	-1.0569	0	-0.667382	0.13	ND
ABO_RS02430	hypothetical protein	-1.22938	0	-0.222271	0.69	ND
ABO_RS09290	CinA domain protein	1.18819	0	0.38174	0.4	ND
ABO_RS04625	hypothetical protein	-0.102199	0.77	-1.24239	0.02	ND
ABO_RS11525	heat shock protein HslU, HslU	-0.491046	0.09	-1.14177	0	ND
ABO_RS10730	siderophore biosynthesis protein, putative	-1.15589	0	-0.454816	0.26	ND
ABO_RS00450	hypothetical protein	1.01312	0	0.715362	0.13	ND
ABO_RS10930	hypothetical protein	-0.336653	0.71	-1.18627	0.33	ND
ABO_RS02720	peptide chain release factor 1, PrfA	1.01985	0	0.692377	0.07	ND
ABO_RS09010	30S ribosomal protein S1, RpsA	1.20512	0	0.255766	0.46	ND
ABO_RS05645	transcriptional regulator, Sir2 family, CobB	1.10077	0	0.55126	0.44	ND
ABO_RS12890	probable RND efflux membrane fusion protein precursor	0.607619	0.01	1.06413	0	ND
ABO_RS03140	glutamate N-acetyltransferase/amino-acidacetyltransferase, ArgJ	-1.16937	0	-0.346432	0.32	L-arginine biosynthesis II (acetyl cycle)
ABO_RS06640	ATP-dependent Clp protease, ATP-binding subunitClpA, ClpA	-1.07994	0	-0.566482	0.09	ND
ABO_RS01210	Na+/H+ antiporter, putative, NhaD	-1.19896	0	-0.222615	0.54	ND
ABO_RS03915	Peptidogycan-associated lipoprotein	1.18016	0	0.304365	0.38	ND
ABO_RS10520	Survival protein surA precursor (Peptidyl-prolyl cis-trans isomerase surA), SurA	-1.13389	0	-0.441782	0.16	ND
ABO_RS01375	glycosidases	1.21054	0	0.117146	0.76	ND
ABO_RS10835	short chain dehydrogenase/reductase, putative	0.296737	0.29	1.17893	0	ND
ABO_RS00745	enoyl-CoA hydratase/isomerase, putative, Ech1	0.196321	0.44	1.19957	0	benzoyl-Cobiosynthesis; fatty acid beta-oxidation I (generic); glutaryl-Codegradation; oleate beta-oxidation
ABO_RS12680	hypothetical protein	0.680762	0.01	1.00259	0	ND
ABO_RS03785	hypothetical protein	1.20015	0	0.147761	0.72	ND
ABO_RS13405	MATE efflux family protein, putative	1.13579	0	0.412213	0.31	ND
ABO_RS13605	acyl-CoA dehydrogenase	0.660442	0	1.00772	0	fatty acid beta-oxidation I (generic); oleate beta-oxidation
ABO_RS10885	GGDEF domain protein	0.288843	0.18	1.16517	0	ND
ABO_RS07615	3-isopropylmalate dehydratase, large subunit, LeuC	-0.259324	0.32	-1.16825	0	L-leucine biosynthesis; superpathway of branched chain amino acid biosynthesis
ABO_RS08010	arsenate reductase, ArsC	-0.192973	0.37	-1.18094	0	ND
ABO_RS02080	50S ribosomal protein L23, RplW	1.1695	0	0.237258	0.49	ND
ABO_RS04720	dTDP-4-dehydrorhamnose 3,5-epimerase, RmlC	0.245583	0.51	1.16733	0.02	dTDP-beta-L-rhamnose biosynthesis
ABO_RS05910	30S ribosomal protein S2, RpsB	1.04149	0	0.577401	0.13	ND
ABO_RS05190	hypothetical protein	-0.481393	0.07	-1.08764	0.01	ND
ABO_RS12170	cobalamin biosynthesis protein CobC, CobC	0.385354	0.36	1.12049	0.04	ND
ABO_RS02960	acyl-CoA dehydrogenase	0.226234	0.33	1.16308	0	fatty acid beta-oxidation I (generic); oleate beta-oxidation
ABO_RS07970	hypothetical protein	-1.05271	0	-0.542844	0.19	ND
ABO_RS12785	FAD-binding oxidoreductase	1.13081	0	0.330354	0.35	ND
ABO_RS05300	hypothetical protein	1.14314	0	0.274014	0.57	ND
ABO_RS14240	transposase OrfAB, subunit B	0.520553	0.16	1.05308	0.03	ND
ABO_RS02105	50S ribosomal protein L16, RplP	1.01958	0	0.580786	0.09	ND
ABO_RS07375	glutathione reductase, Gor	-1.14963	0	-0.223524	0.53	glutathione-peroxide redox reactions
ABO_RS11650	hypothetical protein	1.05004	0.03	0.512136	0.6	ND
ABO_RS04930	phospho-2-dehydro-3-deoxyheptonate aldolase,class I, AroF-2	1.16565	0	0.041067	0.91	3-dehydroquinate biosynthesis I; chorismate biosynthesis I; superpathway of aromatic amino acid biosynthesis; superpathway of L-phenylalanine biosynthesis; superpathway of L-tryptophbiosynthesis; superpathway of L-tyrosine biosynthesis
ABO_RS02250	hypothetical protein	-0.335451	0.23	-1.11576	0	ND
ABO_RS09855	hypothetical protein	-1.138	0	-0.248077	0.58	ND
ABO_RS05325	acyl-CoA thioesterase II, TesB	0.421662	0.09	1.08217	0	acyl-Cohydrolysis; oleate beta-oxidation; stearate biosynthesis III (fungi)
ABO_RS12480	hypothetical protein	-1.12213	0	-0.293773	0.54	ND
ABO_RS11575	hypothetical protein	0.436013	0.14	1.074	0.01	ND
ABO_RS05245	hypothetical protein	0.203264	0.45	1.13929	0.01	ND
ABO_RS12465	glutamine amidotransferase domain	-0.0607177	0.87	-1.15526	0.01	ND
ABO_RS07500	ribosomal ribonucleate guanine-2-methyltransferase, RsmC	1.08749	0	0.391502	0.27	ND
ABO_RS04195	RNA methyltransferase, TrmH family, group 3, SpoU	1.1444	0	0.140909	0.7	ND
ABO_RS11290	ATP phosphoribosyl transferase regulatory subunit, putative	0.565338	0.01	1.0017	0.01	L-histidine biosynthesis
ABO_RS03885	Holliday junction DNA helicase RuvB, RuvB	1.08117	0	0.392537	0.31	ND
ABO_RS06855	5-methyltetrahydrofolate--homocysteine methyltransferase	1.04166	0	0.483684	0.15	S-adenosyl-L-methionine salvage II; folate transformations III (E. coli); L-methionine biosynthesis III; superpathway of L-methionine biosynthesis (by sulfhydrylation)
ABO_RS11285	adenylosuccinate synthase, PurA	0.0279515	0.9	1.14613	0	adenosine ribonucleotides de novo biosynthesis; superpathway of adenosine nucleotides de novo biosynthesis I; superpathway of purine nucleotides de novo biosynthesis I
ABO_RS02085	50S ribosomal protein L2, RplB	1.10425	0	0.300987	0.36	ND
ABO_RS06320	membrane-bound lytic murein transglycosylase D	-1.10004	0	-0.297574	0.44	ND
ABO_RS01825	voltage-gated chloride channel family protein	-1.04148	0	-0.458142	0.17	ND
ABO_RS09280	regulatory protein recx, RecX	-1.00739	0.02	-0.527204	0.31	ND
ABO_RS13205	fatty acid desaturase, putative	-0.448429	0.02	-1.04371	0	ND
ABO_RS01935	elongation factor (EF), Tuf-1	1.01588	0	0.508027	0.13	ND
ABO_RS05925	Ribosome recycling factor, Frr	-1.0375	0	-0.45879	0.19	ND
ABO_RS01900	biotin-[acetyl-CoA-carboxylase] ligase, BirA	1.07043	0	0.37225	0.4	biotin-carboxyl carrier protein assembly
ABO_RS07510	HrpB, HrpB	1.04919	0	0.424856	0.23	ND
ABO_RS06500	hypothetical protein predicted	-0.255113	0.47	-1.10279	0.02	ND
ABO_RS09560	hypothetical protein	-0.171312	0.43	-1.11884	0	ND
ABO_RS10420	anthranilate synthase, component II, TrpG	1.07747	0	0.327829	0.44	4-aminobenzoate biosynthesis I; ammoniassimilation cycle III; glutaminyl-tRNAgln biosynthesis vitransamidation; L-asparagine biosynthesis III (tRNA-dependent); L-glutamate biosynthesis I; L-glutamine degradation I; L-tryptophbiosynthesis; superpathway of aromatic amino acid biosynthesis; superpathway of L-tryptophbiosynthesis; superpathway of tetrahydrofolate biosynthesis; superpathway of tetrahy…
ABO_RS12960	pseudouridylate synthase, RsuA	-1.02076	0	-0.47433	0.29	pseudouridine degradation
ABO_RS07250	hypothetical protein	1.05736	0	0.385663	0.43	ND
ABO_RS01560	hypothetical protein	-1.00629	0	-0.503212	0.14	ND
ABO_RS07765	succinate dehydrogenase, SdhA	1.06996	0	0.345698	0.33	aerobic respiration I (cytochrome c); aerobic respiration II (cytochrome c) (yeast); glycerol-3-phosphate to fumarate electron transfer; succinate to cytochrome bd oxidase electron transfer; succinate to cytochrome bo oxidase electron transfer; superpathway of glyoxylate bypass and TCA; TCcycle I (prokaryotic)
ABO_RS02000	elongation factor (EF), Tuf	1.04001	0	0.42361	0.25	ND
ABO_RS11100	hypothetical protein	0.115254	0.88	1.11493	0.12	ND
ABO_RS11225	alanine racemase, catabolic, DadX	0.224122	0.31	1.09685	0	alanine racemization
ABO_RS01020	FAD-dependent oxidoreductase family protein	0.302098	0.19	1.07374	0	ND
ABO_RS12635	cation efflux system protein, CzcA	-1.08522	0	-0.23249	0.58	ND
ABO_RS04920	hypothetical protein	-1.06212	0	-0.314458	0.54	ND
ABO_RS10595	hypothetical protein	1.03393	0	0.388473	0.27	ND
ABO_RS09360	cardiolipin synthase, Cls	0.156519	0.49	1.09148	0	cardiolipin biosynthesis I; cardiolipin biosynthesis III; superpathway of phospholipid biosynthesis I (bacteria)
ABO_RS01635	cell division protein FtsH, FtsH	-1.02367	0	-0.404854	0.19	ND
ABO_RS01995	elongation factor (EF), FusA	1.09044	0	0.140396	0.72	ND
ABO_RS09755	RNA polymerase-associated protein HepA, HepA	1.06148	0	0.283351	0.4	ND
ABO_RS06800	General secretion pathway protein F, GspF	-0.345899	0.12	-1.03849	0	ND
ABO_RS12125	cob(I)yrinic acid a,c-diamide adenosyltransferase, CobO	-0.22726	0.58	-1.06931	0.04	adenosylcobalamin salvage from cobalamin; adenosylcobinamide-GDP salvage from cobinamide I; superpathway of adenosylcobalamin salvage from cobinamide I
ABO_RS00545	type IV pili response regulator PilG, PilG	-1.07091	0	-0.202372	0.6	ND
ABO_RS09405	DNA helicase-related protein	0.349302	0.08	1.02958	0	ND
ABO_RS05750	acyltransferase, putative	0.0276662	0.9	1.08687	0	ND
ABO_RS09620	iron-binding protein IscA, IscA	-1.01908	0	-0.378768	0.32	ND
ABO_RS01855	hypothetical protein	-1.06145	0	-0.231051	0.54	ND
ABO_RS09300	acyltransferase, AtfA2	1.02732	0	0.350816	0.41	ND
ABO_RS09110	hypothetical protein	-1.07861	0	-0.108728	0.82	ND
ABO_RS11970	integrase/recombinase XerC, XerC	1.00232	0	0.412943	0.31	ND
ABO_RS04630	hypothetical protein	-0.215281	0.45	-1.06032	0.02	ND
ABO_RS02095	50S ribosomal protein L22, RplV	1.00769	0	0.388343	0.26	ND
ABO_RS06585	hypothetical protein	1.06093	0	0.190895	0.64	ND
ABO_RS09580	hypothetical protein	-0.106076	0.66	-1.06595	0	ND
ABO_RS08420	hypothetical protein	1.04703	0	0.224214	0.56	ND
ABO_RS03280	reverse transcriptase/maturase homolog	-0.247522	0.51	-1.03769	0	ND
ABO_RS10190	chaperone-associated ATPase, putative	-1.00459	0	-0.357078	0.33	ND
ABO_RS05790	septum site-determining protein MinC, MinC	1.02075	0	0.303109	0.46	ND
ABO_RS11790	UDP-glucose:(heptosyl) LPS alpha1,3-glucosyltransferase, WaaG	1.04804	0	0.185003	0.66	ND
ABO_RS03750	lactoylglutathione lyase, GloA	-0.313416	0.32	-1.00961	0.05	ND
ABO_RS02350	50S ribosomal protein L27, RpmA	-0.0376381	0.87	-1.05251	0	ND
ABO_RS09270	(alanyl-tRNA synthetase), AlarS	1.04595	0	0.0990054	0.75	tRNcharging
ABO_RS12845	hypothetical protein	1.02133	0.07	0.237943	0.75	ND
ABO_RS02900	toluene-tolerance protein	-0.104961	0.69	-1.04336	0.01	ND
ABO_RS06605	molybdenum cofactor biosynthesis protein D, MoaD	-1.02964	0	-0.193981	0.74	ND
ABO_RS11610	glutamine synthetase, type I, GlnA	1.01544	0	0.243596	0.47	ammoniassimilation cycle III
ABO_RS04655	oxidoreductase, putative	-0.241787	0.26	-1.01392	0.01	ND
ABO_RS06495	molybdate ABC transporter ATP-binding protein, ModC	1.03668	0	0.108167	0.8	molybdenum cofactor biosynthesis
ABO_RS12155	hypothetical protein	-1.00251	0.01	-0.265365	0.56	ND
ABO_RS11275	hypothetical protein	1.00997	0	0.233168	0.64	ND
ABO_RS12185	alpha-ribazole-5'-phosphate phosphatase, putative	1.01478	0.05	0.203071	0.77	ND
ABO_RS05065	hypothetical protein	0.0935735	0.67	1.02831	0.01	ND
ABO_RS11250	30S ribosomal protein S6, RpsF	1.03023	0	0.0578294	0.88	ND
ABO_RS07685	MaoC domain protein, putative	-1.02449	0	-0.0316418	0.94	ND
ABO_RS00045	glycyl-tRNA synthetase, GlyQ	1.01925	0	0.01536	0.97	tRNcharging
ABO_RS09865	hypothetical protein	-1.00578	0	-0.156404	0.67	ND
ABO_RS02290	sensor histidine kinase	-1.00976	0	-0.0727084	0.83	ND
ABO_RS01470	hypothetical protein	-0.0585967	0.91	-1.00032	0.09	ND
Counter-regulation
ABO_RS10770	ABC export system,permease/ATP-binding protein, YojI	5.12832	0	-2.30175	0	ND
ABO_RS10765	MbtH-family protein	4.26073	0	-2.54479	0	ND
ABO_RS08580	hypothetical protein	-2.97046	0.03	3.66828	0	ND
ABO_RS05665	hypothetical protein	-2.42483	0.03	3.95242	0	ND
ABO_RS05670	monooxygenase, flavin-binding family	-2.05316	0.05	4.10402	0	ND
ABO_RS08600	hypothetical protein	-4.41996	0	0.884854	0.03	ND
ABO_RS11990	hemin uptake protein, putative	1.8916	0.12	-3.8953	0	ND
ABO_RS04970	hypothetical protein	-4.14366	0	1.0776	0	ND
ABO_RS10115	MotA/TolQ/ExbB proton channel family protein, ExbB2	3.55749	0	-2.2315	0	ND
ABO_RS05575	serine endopeptidase	-3.8497	0	1.63985	0	ND
ABO_RS10780	endonuclease I, EndA	-4.14188	0	0.533789	0.28	ND
ABO_RS11985	hypothetical protein	3.61206	0	-2.06173	0	ND
ABO_RS13610	hypothetical protein	-2.69353	0	3.03385	0	ND
ABO_RS10745	siderophore biosynthesis protein, IucB	3.9345	0	-0.986798	0.01	ND
ABO_RS06945	coproporphyrinogen oxidase, HemF	-0.337708	0.47	3.91576	0	heme b biosynthesis I (aerobic); heme b biosynthesis II (oxygen-independent); superpathway of heme b biosynthesis from glutamate
ABO_RS12250	hypothetical protein	-3.23922	0	2.01454	0	ND
ABO_RS10970	hypothetical protein	-2.12788	0	3.16181	0	ND
ABO_RS00385	outer membrane ferric siderophore receptor precursor, FhuE	3.16602	0	-1.90771	0	ND
ABO_RS03575	hypothetical protein	-0.576575	0.03	3.64943	0	ND
ABO_RS11005	sodium solute transporter family protein	-1.49559	0	3.32536	0	ND
ABO_RS10125	ferric siderophore transport system,innermembrane protein E, ExbD3	3.30927	0	-1.45842	0	ND
ABO_RS10750	Ferrioxamine receptor precursor, FoxA	3.33062	0	-1.35482	0	ND
ABO_RS08085	hypothetical protein	-3.53533	0	0.480785	0.12	ND
ABO_RS01135	hypothetical protein	-3.55389	0	0.051985	0.91	ND
ABO_RS02400	pilus biogenesis protein, PilN	-3.39079	0	0.750031	0.36	ND
ABO_RS10130	ferric siderophore transport system,periplasmicbinding prot, TonB2	3.31074	0	-1.00773	0.02	ND
ABO_RS03315	hypothetical protein	-3.36955	0	0.735457	0.05	ND
ABO_RS08695	DnaK suppressor protein homolog, DksA/TraR family, DksA1	-3.42063	0	0.428431	0.46	ND
ABO_RS06055	cation efflux family protein	-0.867456	0	3.25711	0	ND
ABO_RS06115	cytochrome c family protein	2.5731	0	-2.17523	0	thiosulfate oxidation III (multienzyme complex)
ABO_RS08750	hypothetical protein	1.78052	0	-2.84778	0	ND
ABO_RS08960	hypothetical protein	-3.23083	0	0.536558	0.18	ND
ABO_RS08725	phosphoadenosine phosphosulfate reductase, CysH	3.17376	0	-0.806042	0.04	assimilatory sulfate reduction I; assimilatory sulfate reduction III; superpathway of L-methionine biosynthesis (by sulfhydrylation); superpathway of sulfate assimilation and cysteine biosynthesis
ABO_RS08090	hypothetical protein	-2.40861	0	2.15777	0	ND
ABO_RS00910	hypothetical protein	-3.16097	0	0.616574	0.08	ND
ABO_RS10215	branched-chain amino acid ABC transporter,permease protein	1.08255	0.13	-2.98316	0	ND
ABO_RS00495	cytochrome B651, CybB	-1.74672	0	2.64894	0	ND
ABO_RS07385	soluble lytic transglycosylase, putative	-2.98228	0	0.672839	0.14	ND
ABO_RS07070	copper-binding protein, CopC	2.52227	0	-1.62003	0.07	ND
ABO_RS00915	hypothetical protein	-2.81339	0	1.00875	0	ND
ABO_RS04945	phosphoglycerate mutase, putative	-2.21361	0	1.97765	0	gluconeogenesis I; glycolysis I (from glucose 6-phosphate)
ABO_RS00945	predicted metal hydrolase, putative	-2.56192	0	1.45375	0	ND
ABO_RS06130	sulfite reductase (NADPH), CysI	2.77214	0	-0.938441	0	assimilatory sulfate reduction I; assimilatory sulfate reduction III; superpathway of L-methionine biosynthesis (by sulfhydrylation); superpathway of sulfate assimilation and cysteine biosynthesis
ABO_RS14155	hypothetical protein	-2.79911	0	0.821699	0.09	ND
ABO_RS12660	hypothetical protein	-2.77926	0	0.874804	0.05	ND
ABO_RS08340	electron transport complex protein RnfA, RnfA	2.75745	0	-0.938186	0.07	aerobic respiration I (cytochrome c); NADH to cytochrome bd oxidase electron transfer I; NADH to cytochrome bo oxidase electron transfer I
ABO_RS02840	nitrite extrusion protein, NarK	-1.05076	0	2.70421	0	ND
ABO_RS13080	hypothetical protein	-2.57368	0	1.321	0	ND
ABO_RS11980	hypothetical protein	2.1757	0	-1.89145	0	ND
ABO_RS14010	isocitrate lyase, AceA	2.83567	0	-0.472008	0.2	glyoxylate cycle; superpathway of glyoxylate bypass and TCA
ABO_RS08760	hypothetical protein	2.77805	0	-0.727409	0.08	ND
ABO_RS10120	ferric siderophore transport system,innermembrane protein E, ExbD2	2.55275	0	-1.29312	0	ND
ABO_RS11655	RNA methyltransferase, TrmH family, TrmH	2.7949	0	-0.420998	0.46	tRNA-uridine 2-thiolation and selenation (bacteria)
ABO_RS05235	universal stress protein family, UspA	-2.81007	0	0.292754	0.41	ND
ABO_RS07065	Copper resistance protein A precursor, CopA	2.62931	0	-1.01779	0.25	ND
ABO_RS09070	hypothetical protein	-2.79038	0	0.31977	0.43	ND
ABO_RS07470	hypothetical protein	-2.69133	0	0.792395	0.02	ND
ABO_RS01545	hypothetical protein	-2.64937	0	0.855216	0.03	ND
ABO_RS12595	transcription termination factor Rho, Rho	2.73692	0	-0.305349	0.41	ND
ABO_RS12380	ThiJ/PfpI family protein	2.34779	0	-1.43895	0	ND
ABO_RS01435	monooxygenase, flavin-binding family	-0.962534	0.02	2.55676	0	ND
ABO_RS03650	hypothetical protein	-2.69252	0	0.272071	0.45	ND
ABO_RS00630	Type-1 fimbrial protein, A chain precursor, FimA	-2.63266	0	0.547401	0.19	ND
ABO_RS11000	transcriptional regulator, AraC family	-1.15288	0	2.3943	0	ND
ABO_RS07260	ABC transporter, ATP-binding protein	0.236408	0.45	-2.61395	0	ND
ABO_RS01120	hypothetical protein	-2.59617	0	0.354646	0.51	ND
ABO_RS12470	2-isopropylmalate synthase, LeuA	-1.39201	0	2.16883	0	L-leucine biosynthesis; superpathway of branched chain amino acid biosynthesis
ABO_RS05795	acyl-CoA dehydrogenase, FadE	-2.30198	0	1.14216	0	fatty acid beta-oxidation I (generic); oleate beta-oxidation
ABO_RS06975	cytochrome c oxidase, cbb3-type, subunit III, putative	-0.377268	0.29	2.53754	0	aerobic respiration I (cytochrome c); aerobic respiration II (cytochrome c) (yeast)
ABO_RS12425	hypothetical protein	-2.37392	0	0.959178	0.01	ND
ABO_RS11130	GGDEF domain protein, Rre2	-2.3882	0	0.914659	0.01	ND
ABO_RS07010	transposon protein B, putative, TnpB	-2.52537	0	0.352282	0.32	ND
ABO_RS06125	hypothetical protein	2.54327	0	-0.019867	0.96	ND
ABO_RS08310	phosphohydrolase, HD domain protein family, putative	-2.45748	0	0.628698	0.24	ND
ABO_RS10085	hypothetical protein	-2.28622	0	1.05231	0.01	ND
ABO_RS05855	Dyp-type peroxidase family protein	-2.42861	0	0.628946	0.05	ND
ABO_RS06985	cytochrome c oxidase, cbb3-type, subunit II, CcoO-1	-0.854258	0.01	2.34636	0	aerobic respiration I (cytochrome c); aerobic respiration II (cytochrome c) (yeast)
ABO_RS02505	transcriptional regulator, LysR family	-2.4098	0	0.642464	0.13	ND
ABO_RS08755	hypothetical protein	1.47184	0	-2.00668	0	ND
ABO_RS12415	transcriptional regulator, LysR family	-0.362438	0.06	2.44777	0	ND
ABO_RS08115	DNA-binding response regulator OmpR, OmpR	-1.67201	0	1.80721	0	ND
ABO_RS04590	hypothetical protein	-2.39858	0	0.545364	0.18	ND
ABO_RS01295	hypothetical protein	-2.07432	0	1.31181	0	ND
ABO_RS00325	hemerythrin-like protein	-0.47029	0.31	2.40556	0	ND
ABO_RS09635	cysteine desulfurase, IscS	1.66119	0	-1.77193	0	bis(guanylyl molybdopterin) cofactor sulfurylation; cytidylyl molybdenum cofactor sulfurylation; L-alanine biosynthesis III; molybdopterin biosynthesis; superpathway of thiamine diphosphate biosynthesis I; superpathway of thiamine diphosphate biosynthesis II; thiazole component of thiamine diphosphate biosynthesis I; thiazole component of thiamine diphosphate biosynthesis II; tRNA-uridine 2-thiol…
ABO_RS00800	hypothetical protein	-2.40849	0	0.282631	0.38	ND
ABO_RS00920	hypothetical protein	-2.36591	0	0.526808	0.13	ND
ABO_RS08065	hypothetical protein	2.10512	0	-1.18741	0.06	ND
ABO_RS01550	ssrA-binding protein, SmpB	-2.07744	0	1.22357	0.01	ND
ABO_RS07060	copper resistance protein B precursor, CopB	2.00996	0	-1.32687	0	ND
ABO_RS10755	peptide synthetase, putative	2.30264	0	-0.678162	0.04	ND
ABO_RS07580	Pseudouridylate synthase, TruA	1.20246	0	-2.06445	0	ND
ABO_RS08530	transcriptional regulator, TetR family	-2.29997	0	0.584846	0.09	ND
ABO_RS08570	hypothetical protein	-0.662708	0.08	2.27741	0	ND
ABO_RS00015	DNA replication and repair protein RecF, RecF	-2.35582	0	0.205147	0.52	ND
ABO_RS08800	Acyl-CoA dehydrogenase, middle domain	-2.31104	0	0.490769	0.21	fatty acid beta-oxidation I (generic); oleate beta-oxidation
ABO_RS06980	cytochrome c oxidase, cbb3-type, CcoQ subunit, putative, CcoQ	-0.043671	0.92	2.36139	0	ND
ABO_RS00955	monooxygenase, putative	-2.29575	0	0.482583	0.18	ND
ABO_RS08300	transcriptional regulator Anr, Anr	-1.71964	0	1.5893	0	ND
ABO_RS03980	hypothetical protein	-2.33821	0	0.0338624	0.93	ND
ABO_RS04775	sugar transferase, putative	-2.03472	0	1.13116	0	ND
ABO_RS02330	hypothetical protein	0.335777	0.34	-2.29666	0	ND
ABO_RS09205	non-ribosomal peptide synthase fragment	-2.31683	0	0.00378731	0.99	ND
ABO_RS09985	metallo-beta-lactamase family protein	-2.11759	0	0.935321	0.02	ND
ABO_RS01290	ABC transporter, ATP-binding protein, permease, putative	-2.27411	0	0.389089	0.26	ND
ABO_RS10760	peptide synthetase, putative	2.16465	0	-0.797374	0.02	ND
ABO_RS10955	Threonyl-tRNA synthetase, ThrS	0.407577	0.07	-2.26737	0	tRNcharging
ABO_RS06990	cytochrome c oxidase, cbb3-type, subunit I, CcoN-1	-1.20059	0	1.9622	0	aerobic respiration I (cytochrome c); aerobic respiration II (cytochrome c) (yeast)
ABO_RS05070	quinone oxidureductase, putative, Qor	-1.19543	0	1.94394	0	ND
ABO_RS06995	alcohol dehydrogenase, AdhB	-2.04552	0	0.954671	0.03	aerobic respiration II (cytochrome c) (yeast); NADH to cytochrome bd oxidase electron transfer II; NADH to cytochrome bo oxidase electron transfer II; nitrate reduction VIIIb (dissimilatory)
ABO_RS07520	transglutaminase-like superfamily domain protein	-2.01922	0	0.991755	0.01	ND
ABO_RS04240	outer membrane protein OprF, OprF	-2.07248	0	0.874769	0.01	ND
ABO_RS12295	transcriptional regulator, LysR family	-2.23096	0	0.223961	0.59	ND
ABO_RS11040	transcriptional regulator, MarR family	1.3122	0	-1.80558	0	ND
ABO_RS10775	transcriptional regulator, TetR family	-2.16561	0	0.517241	0.22	ND
ABO_RS05640	phospho-2-dehydro-3-deoxyheptonate aldolase,class I, AroF-1	2.21507	0	-0.00372103	0.99	3-dehydroquinate biosynthesis I; chorismate biosynthesis I; superpathway of aromatic amino acid biosynthesis; superpathway of L-phenylalanine biosynthesis; superpathway of L-tryptophbiosynthesis; superpathway of L-tyrosine biosynthesis
ABO_RS10465	cytochrome o ubiquinol oxidase, subunit III, CyoC	2.01649	0	-0.896992	0.06	ND
ABO_RS10265	inorganic diphosphatase, Ppa	2.17207	0	-0.3541	0.38	ND
ABO_RS00285	hypothetical protein	-0.432753	0.1	2.15494	0	ND
ABO_RS11740	cytochrome P450, P450	-1.02312	0	1.94251	0	ND
ABO_RS00930	acyl-CoA dehydrogenase, putative, FadE-1	-2.01849	0	0.8183	0.03	fatty acid beta-oxidation I (generic); oleate beta-oxidation
ABO_RS09920	hypothetical protein	-2.00443	0	0.839845	0.03	ND
ABO_RS07220	intracellular septation protein A, IspZ	0.676176	0.01	-2.06363	0	ND
ABO_RS12505	hypothetical protein	-1.77521	0	1.24508	0	ND
ABO_RS01010	cytochrome P450 family protein, P450	-0.901236	0	1.96506	0	ND
ABO_RS12435	Alkyl hydroperoxide reductase subunit F, AhpF	0.212346	0.55	-2.1438	0	ND
ABO_RS07465	hypothetical protein	-1.83663	0	1.12517	0	ND
ABO_RS02655	succinate-semialdehyde dehydrogenase [NAD(P)], GabD	-2.09877	0	0.47518	0.17	ND
ABO_RS06235	5, 10-methylenetetrahydromethanopterin cyclohydrolase, Hmd	-0.381199	0.12	2.11603	0	folate transformations III (E. coli); formaldehyde oxidation VII (THF pathway); superpathway of tetrahydrofolate biosynthesis and salvage; tetrahydrofolate salvage from 5,10-methenyltetrahydrofolate
ABO_RS12535	transcriptional regulator, TetR family	-1.68825	0	1.32323	0	ND
ABO_RS13625	GAF/PAS/GGDEF domain protein	-1.94815	0	0.894743	0.01	ND
ABO_RS03745	argininosuccinate synthase, ArgG	2.12799	0	-0.132261	0.72	L-arginine biosynthesis II (acetyl cycle)
ABO_RS10735	ferric iron reductase protein, putative	2.1163	0	-0.212414	0.71	ND
ABO_RS14305	hypothetical protein	-2.09397	0	0.0400397	0.96	ND
ABO_RS08740	putative kinase sensor protein, PfeS	1.9015	0	-0.868124	0.02	ND
ABO_RS00880	endoribonuclease	1.78128	0	-1.07593	0	ND
ABO_RS03040	hypothetical protein	-0.102328	0.74	2.07493	0	ND
ABO_RS02890	KpsF/GutQ family protein, KpsF	0.147313	0.52	-2.07057	0	ND
ABO_RS03505	Serine endopeptidase/trypsin-like serine proteinase family protein	-2.05516	0	0.284274	0.39	ND
ABO_RS12025	hypothetical protein	0.689392	0.01	-1.95144	0	ND
ABO_RS08365	Electron transport complex protein rnfE, putative, RnfE	-2.03298	0	0.383417	0.32	aerobic respiration I (cytochrome c); NADH to cytochrome bd oxidase electron transfer I; NADH to cytochrome bo oxidase electron transfer I
ABO_RS10475	cytochrome o ubiquinol oxidase, subunit II, CyoA	1.60479	0	-1.3022	0	glycerol-3-phosphate to cytochrome bo oxidase electron transfer; NADH to cytochrome bd oxidase electron transfer I; NADH to cytochrome bd oxidase electron transfer II; NADH to cytochrome bo oxidase electron transfer I; NADH to cytochrome bo oxidase electron transfer II; succinate to cytochrome bd oxidase electron transfer; succinate to cytochrome bo oxidase electron transfer
ABO_RS01455	oxidoreductase	-2.05529	0	0.182758	0.59	ND
ABO_RS12020	Prolipoprotein diacylglyceryl transferase, Lgt	1.74796	0	-1.08037	0	lipoprotein posttranslational modification
ABO_RS05500	maf protein, Maf-2	-1.79636	0	0.983601	0	ND
ABO_RS00765	cold-shock protein, CspE	0.174417	0.45	-2.03861	0	ND
ABO_RS03225	Probable two-component response regulatory protein	0.290225	0.35	-2.02355	0	ND
ABO_RS08030	hypothetical protein	-1.84935	0	0.869806	0.01	ND
ABO_RS07225	YCII-related domain protein, YciI	0.742414	0.04	-1.904	0	ND
ABO_RS03625	type 1 pili usher protein CsuD, CsuD	-1.87577	0	0.800089	0.04	ND
ABO_RS02680	aminoacyl-tRNA hydrolase, Pth	2.00898	0	-0.309771	0.54	ND
ABO_RS13845	aldehyde dehydrogenase (NAD), AlkH	-1.7189	0	1.08196	0.01	ethanol degradation II; octane oxidation
ABO_RS11350	oligoribonuclease, Orn	-1.97866	0	0.432308	0.21	ND
ABO_RS08630	Superfamily I DNA and RNA helicases domain protein	-1.97524	0	0.443754	0.31	ND
ABO_RS00615	fimbrial protein	-2.00875	0	0.251055	0.5	ND
ABO_RS02180	30S ribosomal protein S11, RpsK	2.01236	0	-0.198624	0.59	ND
ABO_RS04375	hypothetical protein	-2.01166	0	0.124007	0.78	ND
ABO_RS00925	long-chain-fatty-acid-CoA ligase, putative, FadB	-1.9	0	0.655594	0.1	2-methylcitrate cycle I; 2-methylcitrate cycle II; fatty acid beta-oxidation I (generic); long-chain fatty acid activation; octane oxidation; oleate beta-oxidation; palmitate biosynthesis II (type II fatty acid synthase); palmitate biosynthesis III; stearate biosynthesis IV
ABO_RS03620	type 1 pili usher pathway chaperone CsuC, CsuC	-1.81173	0	0.866177	0.03	ND
ABO_RS06555	hypothetical protein	-1.6355	0	1.15426	0.01	ND
ABO_RS11135	phosphatidylglycerophosphatase A, PgpA	-1.99871	0	0.0967209	0.78	cardiolipin biosynthesis I; cardiolipin biosynthesis III; phosphatidylglycerol biosynthesis I (plastidic); phosphatidylglycerol biosynthesis II (non-plastidic); superpathway of phospholipid biosynthesis I (bacteria)
ABO_RS00330	hypothetical protein	-1.72643	0	1.0106	0.02	ND
ABO_RS11480	type IV pili biogenesis protein PilN, PilN	-1.80417	0	0.838421	0.22	ND
ABO_RS02490	acetolactate synthase, large subunit, IlvB-1	1.75568	0	-0.934356	0	L-isoleucine biosynthesis I (from threonine); L-valine biosynthesis; superpathway of branched chain amino acid biosynthesis; superpathway of L-isoleucine biosynthesis I
ABO_RS02965	long-chain fatty acid transporter, putative	-1.67877	0	1.05497	0	ND
ABO_RS03195	hypothetical protein	-1.62847	0	1.11909	0	ND
ABO_RS09470	Phenylalanyl-tRNA synthetase, alpha subunit, PheS	1.90058	0	-0.528958	0.2	tRNcharging
ABO_RS12420	glyoxalase family protein	-1.39906	0	1.38005	0	ND
ABO_RS10445	response regulator, RegR	-1.92534	0	0.364929	0.32	ND
ABO_RS03655	hypothetical protein	-1.02448	0	1.64848	0	ND
ABO_RS05705	short-chain acyl CoA dehydrogenase, AcdS	-1.83482	0	0.618277	0.15	oleate beta-oxidation
ABO_RS08070	hypothetical protein	1.93447	0	-0.0783445	0.85	ND
ABO_RS12625	hypothetical protein	-1.81911	0	0.661004	0.16	ND
ABO_RS06135	hypothetical protein	0.040728	0.85	-1.93359	0	ND
ABO_RS14335	rubredoxin, AlkG	-0.518389	0.2	1.85578	0	ND
ABO_RS01745	sensory box histidine kinase	-1.7205	0	0.864729	0.02	ND
ABO_RS08550	Single-stranded-DNA-specific exonuclease RecJ, RecJ	0.0577322	0.88	-1.92236	0	ND
ABO_RS14105	nitrite reductase [NAD(P)H], NirB1	-1.772	0	0.735906	0.14	nitrate reduction V (assimilatory)
ABO_RS04540	ABC transporter ATP-binding component	1.91695	0	-0.0158762	0.97	ND
ABO_RS01265	ABC transporter, ATP-binding protein/permease, putative	0.68394	0.04	-1.78786	0	ND
ABO_RS03485	hypothetical protein	-0.312097	0.16	1.88599	0	ND
ABO_RS09590	conserved Fe-S-cluster redox protein, putative	1.24345	0	-1.4472	0	ND
ABO_RS14140	hypothetical protein	-1.8762	0	0.326097	0.5	ND
ABO_RS06970	iron-sulfur cluster-binding protein	-0.354851	0.25	1.87084	0	ND
ABO_RS13075	hypothetical protein	-0.736121	0.01	1.7547	0	ND
ABO_RS02650	tartrate dehydrogenase, Tdh	-1.83422	0	0.505212	0.17	ND
ABO_RS01015	alcohol degydrogenase, AlkJ2	-0.379028	0.14	1.86316	0	ND
ABO_RS00935	Acyl-CoA dehydrogenase, putative, FadE-2	-1.51767	0	1.13714	0	fatty acid beta-oxidation I (generic); oleate beta-oxidation
ABO_RS06965	hypothetical protein	-0.96156	0	1.60609	0	ND
ABO_RS08605	hypothetical protein	-0.941822	0	1.61586	0	ND
ABO_RS09990	hypothetical protein	-1.51071	0	1.093	0.01	ND
ABO_RS09890	rhodanese domain protein	-0.242891	0.33	1.84506	0	thiosulfate disproportionation IV (rhodanese)
ABO_RS06710	DsrE/DsrF-like family protein	0.160219	0.54	-1.85229	0	tRNA-uridine 2-thiolation and selenation (bacteria)
ABO_RS08670	hypothetical protein	0.547269	0.04	-1.77671	0	ND
ABO_RS11500	50S ribosomal protein L31, RpmE	0.765582	0.01	-1.68939	0	ND
ABO_RS07050	copper-translocating P-type ATPase	1.8511	0	-0.115235	0.76	ND
ABO_RS06930	hypothetical protein	-1.65421	0	0.823335	0.02	ND
ABO_RS07300	alkylglycerone-phosphate synthase	-1.70921	0	0.700082	0.06	ND
ABO_RS06595	MutT/NUDIX family protein	1.4462	0	-1.14438	0.01	ND
ABO_RS04780	acyl-[acyl-carrier-protein]--UDP-N-acetylglucosa mine O-acylt	-1.19986	0	1.39881	0	lipid IVbiosynthesis (E. coli); lipid IVbiosynthesis (H. pylori)
ABO_RS07990	fumarate hydratase, putative, FumA	1.83788	0	-0.0509947	0.88	superpathway of glyoxylate bypass and TCA; TCcycle I (prokaryotic)
ABO_RS09250	PyrC, PyrC	1.83565	0	-0.100973	0.82	UMP biosynthesis II
ABO_RS05175	hypothetical protein	-0.989982	0	1.54792	0	ND
ABO_RS02495	acetolactate synthase, small subunit, IlvN	1.57255	0	-0.941639	0.01	L-isoleucine biosynthesis I (from threonine); L-valine biosynthesis; superpathway of branched chain amino acid biosynthesis; superpathway of L-isoleucine biosynthesis I
ABO_RS08975	ABC transporter, ATP-binding protein, putative	0.0795049	0.74	-1.83056	0	ND
ABO_RS07030	heavy metal RND efflux membrane fusion protein,CzcB family, CzcB2	0.290583	0.42	-1.80455	0	ND
ABO_RS11935	hypothetical protein	1.49797	0	-1.03751	0.15	ND
ABO_RS07235	hypothetical protein	-1.61995	0	0.832717	0.05	ND
ABO_RS02185	30S ribosomal protein S4, RpsD	1.81562	0	-0.0871201	0.81	ND
ABO_RS06185	hypothetical protein	-1.66891	0	0.717886	0.06	ND
ABO_RS11485	type IV fimbrial biogenesis protein PilM, PilM	-1.77226	0	0.367684	0.33	ND
ABO_RS08940	hypothetical protein	-1.62906	0	0.78307	0.07	ND
ABO_RS05775	hypothetical protein	-0.847571	0.02	1.58996	0	ND
ABO_RS01570	transcriptional regulator Fur, Fur	-1.77684	0	0.290924	0.34	ND
ABO_RS04950	acyl-CoA dehydrogenase	-0.655905	0.01	1.67219	0	fatty acid beta-oxidation I (generic); oleate beta-oxidation
ABO_RS06935	universal stress protein family, YdaA	-0.749716	0	1.62873	0	ND
ABO_RS05385	hypothetical protein	-1.25346	0	1.28001	0	ND
ABO_RS12245	glycerate dehydrogenase, HprA	-1.78051	0	0.0422718	0.91	ND
ABO_RS01085	ribosomal protein L33, RpmG	0.672869	0.03	-1.64379	0	ND
ABO_RS00055	hypothetical protein	1.76538	0	-0.103171	0.8	ND
ABO_RS01005	ferredoxin, 2Fe-2S, Fdx	-1.5843	0	0.772412	0.03	ND
ABO_RS04050	periplasmic binding domain/transglycosylase SLTdomain fusion	-1.73763	0	0.235555	0.47	ND
ABO_RS10875	transcriptional regulator, LysR-family	-0.884014	0	1.50612	0	ND
ABO_RS03205	inner membrane protein AmpE, AmpE	-1.25452	0	1.21198	0	ND
ABO_RS09975	hypothetical protein	-1.73723	0	0.105768	0.81	ND
ABO_RS06050	lipoprotein NlpD, putative, NlpD	-0.598106	0.01	1.63437	0	ND
ABO_RS07565	tryptophan synthase, alpha subunit, TrpA	1.44717	0	-0.963096	0	L-tryptophbiosynthesis; superpathway of aromatic amino acid biosynthesis; superpathway of L-tryptophbiosynthesis
ABO_RS02315	transcriptional regulator, AraC family	1.7279	0	-0.104632	0.75	ND
ABO_RS14055	transcriptional regulator, TetR family	-1.70667	0	0.275399	0.46	ND
ABO_RS02825	Respiratory nitrate reductase 1 delta chain, NarJ	-0.375143	0.44	1.6873	0	nitrate reduction IX (dissimilatory); nitrate reduction V (assimilatory); nitrate reduction VIIIb (dissimilatory); nitrate reduction X (dissimilatory, periplasmic)
ABO_RS00390	hypothetical protein	1.585	0	-0.688892	0.06	ND
ABO_RS00560	alginate biosynthesis regulator AlgH, AlgH	-1.1965	0	1.2467	0	ND
ABO_RS12455	peptidoglycantransglycosylase, MtgA	0.362854	0.15	-1.68886	0	peptidoglycmaturation (meso-diaminopimelate containing)
ABO_RS09585	type IV pili biogenesis protein PilF, PilF	0.809055	0.01	-1.52449	0	ND
ABO_RS02715	glutamyl-tRNA reductase, HemA	1.71684	0	-0.16165	0.66	superpathway of heme b biosynthesis from glutamate; tetrapyrrole biosynthesis I (from glutamate)
ABO_RS06680	crcB protein, CrcB	0.950066	0	-1.43728	0	ND
ABO_RS06700	hypothetical protein	1.20478	0.01	-1.22721	0.04	ND
ABO_RS06790	sensory box protein/response regulator	-1.6032	0	0.610354	0.08	ND
ABO_RS10075	D-alanyl-D-alanine-carboxypeptidase, DacA	1.56243	0	-0.707495	0.05	peptidoglycmaturation (meso-diaminopimelate containing)
ABO_RS09320	transposase A, TnpA	0.364535	0.58	-1.67571	0.14	ND
ABO_RS09050	3-demethylubiquinone-9 3-O-methyltransferase, UbiG	0.28054	0.43	-1.69096	0	ubiquinol-8 biosynthesis (early decarboxylation)
ABO_RS10680	hypothetical protein	-1.44556	0	0.921013	0.04	ND
ABO_RS00605	transcriptional regulator, GntR family	-1.60309	0	0.60152	0.09	ND
ABO_RS12965	ATP-dependent DNA helicase Rep, Rep	1.59734	0	-0.614913	0.13	ND
ABO_RS12790	oxidoreductase, ado/keto reductase family	1.71139	0	-0.0270197	0.96	ND
ABO_RS05040	hypothetical protein	1.67848	0	-0.317858	0.53	5-(methoxycarbonylmethoxy)uridine biosynthesis
ABO_RS07055	amino acid transporter, putative	1.51067	0	-0.79746	0.04	ND
ABO_RS12345	Recombination associated protein rdgC., RdgC	0.765499	0.01	-1.52193	0	ND
ABO_RS08745	DNA-binding response regulator, PfeR	0.885717	0.42	-1.45048	0	ND
ABO_RS11605	hypothetical protein	-1.69201	0	0.106915	0.79	ND
ABO_RS06105	aminotransferase, putative	1.68844	0	-0.152486	0.66	L-alanine biosynthesis II
ABO_RS11730	hypothetical protein	1.67505	0	-0.232082	0.59	ND
ABO_RS07635	site-specific DNA-methyltransferase, YfcB	1.68697	0	-0.111744	0.78	ND
ABO_RS08610	curved-DNA-binding protein, DnaJ family, CbpA	-0.701061	0	1.53782	0	ND
ABO_RS11425	pterin-4alpha-carbinolamine dehydratase, PhhB	-0.745683	0.01	1.51649	0	ND
ABO_RS08930	RNA methyltransferase, TrmH family, group 1, LasT	-0.989123	0	1.36757	0	ND
ABO_RS04925	hypothetical protein	-1.62219	0	0.453587	0.15	ND
ABO_RS04080	hypothetical protein	-1.42754	0	0.893255	0.03	ND
ABO_RS04305	3-hydroxydecanoyl-[acyl-carrier-protein] dehydratase, FabA	0.222842	0.37	-1.6674	0	8-amino-7-oxononanoate biosynthesis I; biotin biosynthesis I; fatty acid elongation -- saturated; gondoate biosynthesis (anaerobic); octanoyl-[acyl-carrier protein] biosynthesis (mitochondria, yeast); palmitate biosynthesis II (type II fatty acid synthase); palmitate biosynthesis III; stearate biosynthesis III (fungi); stearate biosynthesis IV
ABO_RS11875	oxidoreductase, iron-sulfur-binding	1.54296	0	-0.669401	0.12	ND
ABO_RS07910	periplasmic binding domain/transglycosylase SLTdomain fusion protein	-1.11775	0	1.25237	0	ND
ABO_RS07265	ABC transporter, permease protein, putative	0.236038	0.41	-1.66184	0	ND
ABO_RS03905	hypothetical protein	0.514699	0.11	-1.59486	0	ND
ABO_RS04155	aminotransferase, putative	1.54566	0	-0.640138	0.09	L-alanine biosynthesis II
ABO_RS12905	phosphoenolpyruvate-protein phosphotransferase fragment	-1.21335	0	1.14672	0	ND
ABO_RS13460	membrane protein, hemolysin III homolog, putative	0.990633	0	-1.3437	0	ND
ABO_RS13985	Methyltransferase GidB; glucose-inhibited division protein B, GidB	-0.869137	0	1.42444	0	ND
ABO_RS13775	hypothetical protein	-0.56157	0.05	1.57055	0	ND
ABO_RS01670	hypothetical protein	0.702663	0.04	-1.50927	0	ND
ABO_RS02785	TldD protein, TldD	1.58102	0	-0.508242	0.11	ND
ABO_RS11695	phosphoribosylformimino-5-aminoimidazolecarboxam ide ribotide, HisA	1.65032	0	-0.148484	0.7	L-histidine biosynthesis
ABO_RS09055	phosphoglycolate phosphatase, Gph	0.959022	0	-1.34869	0	ND
ABO_RS09995	Sulfate transporter 1.3., SulP	-1.54936	0	0.579954	0.13	ND
ABO_RS13265	Fe-ABC transporter permease protein	1.56759	0	-0.526326	0.18	ND
ABO_RS02305	hypothetical protein	-0.565363	0.03	1.55223	0	ND
ABO_RS06475	bolA protein, BolA	-1.4803	0	0.721217	0.06	ND
ABO_RS07340	hypothetical protein	-1.6176	0	0.280546	0.39	ND
ABO_RS11615	hypothetical protein	1.63595	0	-0.00750947	0.99	ND
ABO_RS12265	hypothetical protein	-1.62939	0	0.127812	0.76	ND
ABO_RS06215	UDP-2,3-diacylglucosamine hydrolase	1.6048	0	-0.306384	0.43	lipid IVbiosynthesis (E. coli); lipid IVbiosynthesis (H. pylori); lipid IVbiosynthesis (generic)
ABO_RS01790	penicillin-binding protein, MrcB	1.01932	0	-1.27534	0	ND
ABO_RS04535	Phosphoglycerate mutase, GpmA	1.62971	0	-0.00749043	0.98	gluconeogenesis I; glycolysis I (from glucose 6-phosphate)
ABO_RS12630	Cation efflux family protein, CzcD	-1.54762	0	0.47869	0.23	ND
ABO_RS01735	poly(A) polymerase, PcnB	1.61647	0	-0.104581	0.79	ND
ABO_RS04980	hypothetical protein	1.49604	0	-0.613536	0.15	ND
ABO_RS06885	ABC1/ AarF family protein	-1.55821	0	0.426159	0.18	ND
ABO_RS04015	metallo-beta-lactamase family protein	-1.59421	0	0.2157	0.53	ND
ABO_RS05820	molybdopterin-guanine dinucleotide biosynthesisprotein A, MobA	-1.2482	0	1.01457	0.02	bis(guanylyl tungstenpterin) cofactor biosynthesis; bis(guanylyl molybdenum cofactor) biosynthesis; guanylyl molybdenum cofactor biosynthesis
ABO_RS03510	hypothetical protein	1.5599	0	-0.391547	0.38	ND
ABO_RS01035	ribonuclease PH, Rph	1.59621	0	-0.182654	0.65	tRNprocessing
ABO_RS13880	urease accessory protein UreG, UreG	1.58443	0.01	-0.263437	0.72	ND
ABO_RS03925	radical activating enzyme	1.60448	0	-0.0682916	0.87	preQ0 biosynthesis
ABO_RS12015	thymidylate synthase, ThyA	1.45756	0	-0.674158	0.06	folate transformations III (E. coli); pyrimidine deoxyribonucleosides salvage; pyrimidine deoxyribonucleotides de novo biosynthesis I; superpathway of pyrimidine deoxyribonucleoside salvage
ABO_RS00590	transcriptional regulator, LysR family	-1.34084	0	0.883727	0.05	ND
ABO_RS13365	transcriptional regulator, ArsR family	1.38882	0	-0.801627	0.02	ND
ABO_RS08590	none	-0.922908	0	1.31064	0	ND
ABO_RS03695	GGDEF domain protein	-1.58889	0	0.199201	0.59	ND
ABO_RS09530	inosine-5'-phosphate dehydrogenase, GuaB	1.59477	0	-0.142264	0.68	guanosine ribonucleotides de novo biosynthesis; inosine 5'-phosphate degradation; purine nucleotides degradation II (aerobic); superpathway of guanosine nucleotides de novo biosynthesis I; superpathway of purine nucleotides de novo biosynthesis I
ABO_RS09080	ABC1 family protein, putative	-1.59459	0	0.0365278	0.91	ND
ABO_RS11475	Type 4 fimbrial biogenesis protein pilO, PilO	-1.52823	0	0.450829	0.35	ND
ABO_RS02830	Respiratory nitrate reductase 1 beta chain, NarH	-0.827524	0.03	1.35572	0	nitrate reduction IX (dissimilatory); nitrate reduction V (assimilatory); nitrate reduction VIIIb (dissimilatory); nitrate reduction X (dissimilatory, periplasmic)
ABO_RS09135	hypothetical protein	-1.51846	0	0.438005	0.23	ND
ABO_RS04795	polysaccharide biosynthesis protein, WbpM	-1.49077	0	0.523421	0.13	ND
ABO_RS02340	transferases	1.45855	0	-0.60588	0.09	octaprenyl diphosphate biosynthesis
ABO_RS00635	potassium uptake protein, TrkH family, TrkH	-0.622598	0	1.45131	0	ND
ABO_RS04330	adenylate kinase, Adk	1.56305	0	-0.178402	0.68	adenosine ribonucleotides de novo biosynthesis; superpathway of adenosine nucleotides de novo biosynthesis I; superpathway of purine nucleotides de novo biosynthesis I
ABO_RS13875	hypothetical protein	-1.49219	0	0.49441	0.21	ND
ABO_RS12730	hypothetical protein	-1.50923	0	0.437868	0.24	ND
ABO_RS13800	hypothetical protein	0.0877103	0.8	-1.56679	0	ND
ABO_RS08835	DNA-binding response regulator	0.151741	0.59	-1.56023	0	ND
ABO_RS03740	Ribonuclease T, Rnt	1.49813	0	-0.451979	0.29	ND
ABO_RS01285	acetyl-CoA acyltransferase, FadA1	-0.32711	0.2	1.52883	0	fatty acid beta-oxidation I (generic); glutaryl-Codegradation; L-isoleucine degradation I; oleate beta-oxidation
ABO_RS14050	fumarate hydratase, class II	-1.47978	0	0.493082	0.14	ND
ABO_RS07240	acyltransferase, putative	1.52653	0	-0.269033	0.54	ND
ABO_RS08700	hypothetical protein	-0.834249	0.27	1.30385	0.25	ND
ABO_RS04860	glycosyl transferase, group 2 family protein, putative	-1.16923	0	1.00901	0.01	ND
ABO_RS09815	prenyltransferase family, putative, IdsA	-0.754746	0	1.34233	0	heme biosynthesis
ABO_RS07570	tryptophan synthase, beta subunit, TrpB	0.982966	0	-1.18446	0	L-tryptophbiosynthesis; superpathway of aromatic amino acid biosynthesis; superpathway of L-tryptophbiosynthesis
ABO_RS02345	50S ribosomal protein L21, RplU	0.764831	0.01	-1.32859	0	ND
ABO_RS08020	hypothetical protein	0.726611	0.01	-1.34802	0	ND
ABO_RS10470	cytochrome c oxidase, subunit I, CyoB	1.29897	0	-0.810959	0.05	ND
ABO_RS00075	transcriptional regulator, MarR family	-1.52647	0	0.100004	0.83	ND
ABO_RS07745	2-oxoglutarate dehydrogenase,lipoamidedehydrogenase compone, LpdG	1.52768	0	-0.0443267	0.89	2-oxoglutarate decarboxylation to succinyl-CoA; glycine cleavage; pyruvate decarboxylation to acetyl CoI
ABO_RS06120	CorA-like Mg2+ transporter protein	1.52676	0	-0.0455584	0.91	ND
ABO_RS07995	hydrolase	0.54054	0.03	-1.42644	0	ND
ABO_RS01610	carbamoyl-phosphate synthase, small subunit, CarA	1.52095	0	-0.0829281	0.8	ammoniassimilation cycle III; glutaminyl-tRNAgln biosynthesis vitransamidation; L-arginine biosynthesis II (acetyl cycle); L-asparagine biosynthesis III (tRNA-dependent); L-citrulline degradation; L-glutamate biosynthesis I; L-glutamine degradation I; UMP biosynthesis II
ABO_RS09575	1-hydroxy-2-methyl-2-(E)-butenyl 4-diphosphate synthase., IspG	0.691613	0.01	-1.35633	0	methylerythritol phosphate pathway I
ABO_RS01080	ribosomal protein L28, RpmB	0.565293	0.05	-1.41234	0	ND
ABO_RS02485	hypothetical protein	-1.177	0	0.961524	0.02	ND
ABO_RS11240	30S ribosomal protein S18, RpsR	1.51742	0	-0.0464812	0.91	ND
ABO_RS13835	alkane 1-monooxygenase, AlkB1	-1.3003	0	0.764854	0.04	octane oxidation
ABO_RS08820	transcriptional regulator, TetR family	-0.879621	0.01	1.225	0	ND
ABO_RS08565	hypothetical protein	-0.390503	0.13	1.45339	0	ND
ABO_RS08055	hypothetical protein	1.49963	0	-0.0549242	0.91	ND
ABO_RS11415	acyl-CoA dehydrogenase, AcdA	-0.579667	0.01	1.3829	0	fatty acid beta-oxidation I (generic); oleate beta-oxidation
ABO_RS04555	AbgT putative transporter family, YdaH	-1.40704	0	0.515161	0.18	ND
ABO_RS08815	2,4-dienoyl-CoA reductase [NADPH], FadH	-1.10988	0	1.0052	0	ND
ABO_RS09160	glyceraldehyde-3-phosphate dehydrogenase, Gap	-1.47427	0	0.255604	0.46	gluconeogenesis I; glycolysis I (from glucose 6-phosphate)
ABO_RS00370	hypothetical protein	1.48201	0	-0.201308	0.61	ND
ABO_RS07775	succinate dehydrogenase, cytochrome b556 subunit, SdhC	1.35516	0	-0.632233	0.07	aerobic respiration I (cytochrome c); aerobic respiration II (cytochrome c) (yeast); glycerol-3-phosphate to fumarate electron transfer; succinate to cytochrome bd oxidase electron transfer; succinate to cytochrome bo oxidase electron transfer; superpathway of glyoxylate bypass and TCA; TCcycle I (prokaryotic)
ABO_RS00995	transcriptional regulator, TetR family	-1.49283	0	0.0858544	0.81	ND
ABO_RS00315	hypothetical protein	-1.44385	0	0.375469	0.31	ND
ABO_RS06590	tRNA (5-methylaminomethyl-2-thiouridylate)-methyltransferase, TrmU	1.46876	0	-0.260613	0.47	tRNA-uridine 2-thiolation and selenation (bacteria)
ABO_RS08890	hypothetical protein	1.43152	0	-0.407566	0.32	tRNA-uridine 2-thiolation and selenation (bacteria)
ABO_RS09140	acyl-CoA dehydrogenase	-1.14942	0	0.937349	0	fatty acid beta-oxidation I (generic); oleate beta-oxidation
ABO_RS09905	PhoH family protein, PhoH1	-0.151541	0.58	1.47483	0	ND
ABO_RS06940	transcriptional regulator Anr, Anr	-0.853941	0	1.20698	0	ND
ABO_RS04110	hypothetical protein	1.34213	0	-0.610867	0.11	ND
ABO_RS00895	guanylate kinase, Gmk-2	1.43621	0	-0.333386	0.56	guanosine ribonucleotides de novo biosynthesis; superpathway of guanosine nucleotides de novo biosynthesis I; superpathway of purine nucleotides de novo biosynthesis I
ABO_RS04310	cytochrome c-type biogenesis protein CcmF, CcmF	1.12443	0	-0.948579	0.01	ND
ABO_RS13930	ATP synthase, epsilon subunit, AtpC	-1.21828	0	0.82125	0.02	ATP biosynthesis
ABO_RS00345	D-3-phosphoglycerate dehydrogenase, SerA	1.18264	0	-0.867248	0.01	L-serine biosynthesis I; superpathway of L-serine and glycine biosynthesis I; superpathway of sulfate assimilation and cysteine biosynthesis
ABO_RS07630	chorismate synthase, AroC	1.43562	0	-0.292296	0.43	chorismate biosynthesis from 3-dehydroquinate; chorismate biosynthesis I; superpathway of aromatic amino acid biosynthesis; superpathway of L-phenylalanine biosynthesis; superpathway of L-tryptophbiosynthesis; superpathway of L-tyrosine biosynthesis
ABO_RS12685	outer membrane ferric enterobactin receptor, PfeA	1.29905	0	-0.674816	0.07	ND
ABO_RS06505	hypothetical protein	-1.41534	0	0.351323	0.42	ND
ABO_RS02645	aminotransferase, putative	-1.01328	0	1.04187	0.01	ND
ABO_RS05280	hypoxanthine phosphoribosyltransferase, Hpt	0.606311	0.03	-1.3197	0	adenine and adenosine salvage III; guanine and guanosine salvage I; guanine and guanosine salvage II
ABO_RS06255	trigger factor protein, Tig	1.40558	0	-0.347328	0.32	ND
ABO_RS10920	DsrE/DsrF family oxidoreductase family protein	0.794836	0.4	-1.20964	0.24	ND
ABO_RS12540	3-ketoacyl-CoA thiolase, FadA3	-1.26155	0	0.709339	0.04	fatty acid beta-oxidation I (generic); glutaryl-Codegradation; L-isoleucine degradation I; oleate beta-oxidation
ABO_RS05805	nitrogen regulatory protein P-II, GlnK-1	-0.244063	0.46	1.42582	0.01	ND
ABO_RS09830	protease, putative	-0.347195	0.17	1.40094	0	ND
ABO_RS09785	cytochrome c oxidase, subunit II, CoxB	1.39146	0	-0.362689	0.27	aerobic respiration I (cytochrome c); aerobic respiration II (cytochrome c) (yeast)
ABO_RS06925	hypothetical protein	-1.34857	0	0.495946	0.14	ND
ABO_RS01460	hypothetical protein	-0.675776	0	1.26767	0	ND
ABO_RS10355	TIM-barrel protein, putative, NifR3 family, putative	1.35901	0	-0.460721	0.22	ND
ABO_RS13830	alkB1GHJ regulator, AlkS	-1.42933	0	0.0124363	0.97	ND
ABO_RS07390	hypothetical protein	1.4066	0	-0.224853	0.67	ND
ABO_RS07005	Transposon protein A, TnpA	-1.39801	0	0.26009	0.56	ND
ABO_RS00830	UbiA prenyltransferase, UbiA	1.4211	0	-0.0311506	0.94	ubiquinol-8 biosynthesis (early decarboxylation)
ABO_RS10415	anthranilate phosphoribosyltransferase, TrpD	-1.35032	0	0.443759	0.21	L-tryptophbiosynthesis; superpathway of aromatic amino acid biosynthesis; superpathway of L-tryptophbiosynthesis
ABO_RS11830	phosphate transporter, putative	1.41401	0	-0.114725	0.78	ND
ABO_RS09460	Bacterial nucleoid DNA-binding protein	-1.3221	0	0.513289	0.12	ND
ABO_RS01105	type II secretion system protein, probable	-1.36802	0	0.36646	0.4	ND
ABO_RS07590	aspartate-semialdehyde dehydrogenase, Asd-1	1.19868	0	-0.749838	0.05	ectoine biosynthesis; L-homoserine biosynthesis; L-lysine biosynthesis I; superpathway of L-isoleucine biosynthesis I; superpathway of L-methionine biosynthesis (by sulfhydrylation); superpathway of L-threonine biosynthesis
ABO_RS10500	ribulose-phosphate 3-epimerase, Rpe	1.27563	0	-0.607815	0.14	pentose phosphate pathway (non-oxidative branch) I
ABO_RS01650	triosephosphate isomerase, TpiA	-1.28665	0	0.580948	0.09	gluconeogenesis I; glycolysis I (from glucose 6-phosphate)
ABO_RS05990	acetyl-CoA carboxylase, AccA	1.28648	0	-0.567468	0.12	ND
ABO_RS05275	hypothetical protein	1.20907	0	-0.715001	0.05	ND
ABO_RS02845	Phosphotransferase system, PtsO	0.00291915	0.99	-1.40127	0.03	ND
ABO_RS11805	ADP-heptose LPS heptosyltransferase II, WaaF	1.38895	0	-0.181554	0.67	ND
ABO_RS13015	hypothetical protein	1.26567	0.01	-0.599841	0.07	ND
ABO_RS00985	short-chain dehydrogenase	-1.38751	0	0.170559	0.7	ND
ABO_RS05125	transcriptional regulator, TetR family	-0.0380181	0.9	1.39718	0	ND
ABO_RS10850	dehydrogenase/reductase	-1.34961	0	0.351037	0.3	ND
ABO_RS02600	S-adenosylmethionine:tRNAribosyltransferase-isom e rase, QueA	1.15369	0	-0.780841	0.08	queuosine biosynthesis I (de novo)
ABO_RS02755	rod shape-determining protein MreB, MreB	1.3124	0	-0.459104	0.2	ND
ABO_RS01100	hypothetical protein	-1.27944	0	0.526974	0.27	ND
ABO_RS02730	molybdopterin biosynthesis MoeB protein, MoeB	-0.0556725	0.82	1.38211	0	molybdopterin biosynthesis
ABO_RS06960	cation-transporting P-type ATPase	-0.588124	0.01	1.25098	0	ND
ABO_RS02195	50S ribosomal protein L17, RplQ	1.37467	0	-0.111669	0.76	ND
ABO_RS06085	hypothetical protein	1.31782	0	-0.380156	0.29	NAD phosphorylation and transhydrogenation; NADP biosynthesis
ABO_RS08640	Ion transport protein	1.31046	0	-0.397678	0.43	ND
ABO_RS05320	transcription-repair coupling factor, Mfd	1.19626	0	-0.664842	0.06	ND
ABO_RS08045	ATPase, AAA protein family, putative	1.35583	0	-0.184549	0.73	ND
ABO_RS08360	electron complex protein rnfG, putative, RnfG	1.33696	0	-0.283934	0.66	aerobic respiration I (cytochrome c); NADH to cytochrome bd oxidase electron transfer I; NADH to cytochrome bo oxidase electron transfer I
ABO_RS00610	alkane-1-monooxygenase, AlkB2	-1.25748	0	0.534154	0.08	octane oxidation
ABO_RS06305	oligopeptide ABC transporter, permease protein, OppB	0.224436	0.55	-1.34274	0	ND
ABO_RS03700	GGDEF domain protein	-0.299388	0.17	1.32592	0	ND
ABO_RS08245	hypothetical protein	0.248886	0.3	-1.33571	0	ND
ABO_RS06570	acetyltransferase	0.538689	0.07	-1.24606	0	ND
ABO_RS11380	dethiobiotin synthase, BioD	0.647043	0.03	-1.19169	0	biotin biosynthesis from 8-amino-7-oxononanoate I; biotin biosynthesis I
ABO_RS02175	30S ribosomal protein S13, RpsM	1.34696	0	-0.153521	0.64	ND
ABO_RS06365	putative protease sohB, SohB	0.681446	0	-1.16934	0	ND
ABO_RS05825	Probable ATP-dependent helicase, YoaA	1.06713	0	-0.827975	0.02	ND
ABO_RS08060	MATE efflux family protein, putative	1.0038	0.03	-0.9026	0.05	ND
ABO_RS01110	hypothetical protein	-1.13471	0	0.726668	0.12	ND
ABO_RS01675	transcription elongation factor, NusA	1.16039	0	-0.684404	0.02	ND
ABO_RS08275	NAD-glutamate dehydrogenase	-1.1853	0	0.63405	0.07	L-glutamate degradation I
ABO_RS12545	acyl-CoA dehydrogenase, putative	-0.178767	0.49	1.33103	0	fatty acid beta-oxidation I (generic); oleate beta-oxidation
ABO_RS06480	conserved hypothetical protein containing rhodanese domain	-0.781572	0	1.09017	0	ND
ABO_RS08290	sensor histidine kinase/response regulator	-1.3383	0	0.0774442	0.83	ND
ABO_RS08665	ABC transporter, ATP-binding protein, putative	0.669139	0.07	-1.15526	0	ND
ABO_RS11920	two-component system sensor protein, alginate biosynthesis, AlgZ	-1.20839	0	0.564413	0.09	ND
ABO_RS01445	hypothetical protein	-0.268796	0.4	1.30417	0	ND
ABO_RS10255	hypothetical protein	-0.792969	0	1.06888	0.01	ND
ABO_RS02665	RNA methyltransferase, TrmH family, group 1	0.854399	0	-1.02027	0.01	ND
ABO_RS11155	3,4-dihydroxy-2-butanone 4-phosphate synthase, DhbP	1.32074	0	-0.138775	0.67	flavin biosynthesis I (bacteriand plants)
ABO_RS02375	FAD pyrophosphorylase, RibF	1.32055	0	-0.116295	0.76	flavin biosynthesis I (bacteriand plants)
ABO_RS11745	hypothetical protein	-0.412797	0.15	1.25466	0.01	ND
ABO_RS08540	peptide chain release factor 1, PrfA	1.15989	0	-0.628986	0.11	ND
ABO_RS03590	hypothetical protein	0.520247	0.16	-1.21256	0.05	ND
ABO_RS04965	oxidoreductase	1.319	0	-0.0238375	0.96	ND
ABO_RS10325	thiol:disulfide interchange protein DsbD, DsbD	0.223378	0.37	-1.29786	0	ND
ABO_RS06910	magnesium/cobalt transporter, MIT family	-1.15795	0	0.624758	0.08	ND
ABO_RS05900	protein-pII uridylyltransferase, GlnD	1.24765	0	-0.408097	0.26	ND
ABO_RS06110	hypothetical protein	1.24249	0	-0.414678	0.37	ND
ABO_RS08305	aldolase, putative	-1.28746	0	0.240261	0.6	ND
ABO_RS01370	Osmolarity sensor protein EnvZ, EnvZ	1.30244	0	-0.0801838	0.84	ND
ABO_RS09960	hypothetical protein	0.0452747	0.84	-1.29959	0	ND
ABO_RS03095	UDP-N-acetylmuramate--L-alanine ligase, MurC	1.25352	0	-0.342769	0.34	peptidoglycbiosynthesis I (meso-diaminopimelate containing); UDP-N-acetylmuramoyl-pentapeptide biosynthesis I (meso-diaminopimelate containing)
ABO_RS09370	exodeoxyribonuclease V gamma chain, RecC	1.06301	0	-0.74735	0.04	ND
ABO_RS08235	soluble lytic transglycosylase, putative	1.29729	0	-0.0722936	0.84	ND
ABO_RS00020	DNA gyrase, subunit B, GyrB	-1.14263	0	0.617864	0.06	ND
ABO_RS11375	heptosyltransferase II, putatative	0.574902	0.08	-1.16453	0.01	ND
ABO_RS02685	50S ribosomal protein L25, RplY	1.27663	0	-0.225894	0.55	ND
ABO_RS02705	outer membrane lipoprotein LolB	1.28901	0	-0.127777	0.79	lipoprotein posttranslational modification
ABO_RS11430	hypothetical protein	-0.0320353	0.93	1.29177	0.02	ND
ABO_RS00565	endonuclease, possible Holliday junction resolvase	-0.00620702	0.98	1.28882	0.01	ND
ABO_RS12880	hypothetical protein	-1.23923	0	0.342483	0.61	ND
ABO_RS10090	hypothetical protein	-0.510046	0.19	1.17701	0.04	ND
ABO_RS04825	UTP-glucose-1-phosphate uridylyltransferase, GalU	-0.217472	0.41	1.26392	0	UDP-alpha-D-glucose biosynthesis
ABO_RS13190	hypothetical protein	-1.06436	0	0.714625	0.05	ND
ABO_RS06920	hypothetical protein	-1.12139	0	0.620833	0.12	ND
ABO_RS07295	glycerol-3-phosphate dehydrogenase, GlpD	-0.307097	0.25	1.24236	0	glycerol and glycerophosphodiester degradation; glycerol degradation I; glycerol-3-phosphate to cytochrome bo oxidase electron transfer; glycerol-3-phosphate to fumarate electron transfer; glycerophosphodiester degradation; nitrate reduction IX (dissimilatory); nitrate reduction X (dissimilatory, periplasmic)
ABO_RS02980	50S ribosomal protein L13, RplM	1.21282	0	-0.404035	0.23	ND
ABO_RS07960	hypothetical protein	1.1646	0	-0.525917	0.24	ND
ABO_RS05615	nitrite reductase, small subunit, NirD	0.0355918	0.92	-1.27733	0	nitrate reduction V (assimilatory)
ABO_RS01510	ABC transporter, ATP-binding protein, putative	1.25427	0	-0.238245	0.54	ND
ABO_RS00405	pantetheine-phosphate adenylyltransferase, CoaD	1.27029	0	-0.0186979	0.96	coenzyme biosynthesis I (bacteria); superpathway of coenzyme biosynthesis I (bacteria)
ABO_RS10690	hypothetical protein	-1.05002	0	0.710021	0.07	ND
ABO_RS11465	Fimbrial assembly protein pilQ precursor, PilQ	-1.25998	0	0.129158	0.71	ND
ABO_RS03460	hypothetical protein	-0.280644	0.23	1.23325	0	ND
ABO_RS11905	uroporphyrinogen-III synthase, HemD	-0.0650794	0.79	1.25943	0	superpathway of heme b biosynthesis from glutamate; tetrapyrrole biosynthesis I (from glutamate)
ABO_RS11045	DABA acetyltransferase, EctA	0.255834	0.32	-1.23285	0	ectoine biosynthesis
ABO_RS00660	LysM domain protein	-1.23113	0	0.254473	0.45	ND
ABO_RS07205	Tryptophanyl-tRNA synthetase, putative, TrpS	1.01097	0	-0.746781	0.03	tRNcharging
ABO_RS05165	hypothetical protein	-1.10962	0	0.587014	0.08	ND
ABO_RS06210	tRNA-(ms(2)io(6)a)-hydroxylase, MiaE	1.25318	0	-0.0134992	0.98	ND
ABO_RS06310	oligopeptide ABC transporter, periplasmic peptide-binding pr	0.0487371	0.82	-1.25132	0	ND
ABO_RS03555	TRAP dicarboxylate transporter, putative, DctP	1.16096	0	-0.466645	0.24	ND
ABO_RS12935	magnesium chelatase-related protein, putative	-1.05478	0	0.667411	0.23	ND
ABO_RS04495	Heme exporter protein B, CcmB	1.2381	0	-0.150799	0.78	ND
ABO_RS09465	Phenylalanyl-tRNA synthetase, beta subunit, PheT	1.23539	0	-0.170054	0.64	tRNcharging
ABO_RS12885	probable RND efflux transporter	-0.599457	0.01	1.09261	0	ND
ABO_RS03995	AhpC/TSA family protein	1.16426	0	-0.434781	0.32	ND
ABO_RS03585	aconitate hydratase, AcnA	-1.14809	0	0.474148	0.18	glyoxylate cycle; superpathway of glyoxylate bypass and TCA; TCcycle I (prokaryotic)
ABO_RS07190	S4 domain protein	1.21253	0	-0.261633	0.54	ND
ABO_RS12010	dihydrofolate reductase, FolA	1.09386	0	-0.582954	0.24	folate transformations III (E. coli); superpathway of tetrahydrofolate biosynthesis; superpathway of tetrahydrofolate biosynthesis and salvage; tetrahydrofolate biosynthesis I
ABO_RS03645	hypothetical protein	-0.525532	0.01	1.11782	0	ND
ABO_RS00085	hypothetical protein	0.677854	0.54	-1.03115	0.22	ND
ABO_RS05890	arsC related protein	1.0722	0	-0.609351	0.28	ND
ABO_RS10540	bis(5'-nucleosyl)-tetraphosphatase, symmetrical, ApaH	-1.20401	0	0.266432	0.54	ND
ABO_RS03185	NAD pyrophosphorylase, NadC	1.1961	0	-0.287918	0.51	NAD de novo biosynthesis I (from aspartate); NAD de novo biosynthesis IV (anaerobic)
ABO_RS02835	Respiratory nitrate reductase, NarG	-0.0264878	0.91	1.22909	0	nitrate reduction IX (dissimilatory); nitrate reduction V (assimilatory); nitrate reduction VIIIb (dissimilatory); nitrate reduction X (dissimilatory, periplasmic)
ABO_RS04300	3-oxoacyl-[acyl-carrier-protein] synthase, FabB	0.385042	0.07	-1.16643	0	8-amino-7-oxononanoate biosynthesis I; biotin biosynthesis I; fatty acid elongation -- saturated; gondoate biosynthesis (anaerobic); octanoyl-[acyl-carrier protein] biosynthesis (mitochondria, yeast); palmitate biosynthesis II (type II fatty acid synthase); palmitate biosynthesis III; stearate biosynthesis IV
ABO_RS07160	cobalt/zinc/cadmium efflux RND transporter,outermembrane pr, CzcC3	0.570849	0.16	-1.08554	0.05	ND
ABO_RS02815	peptidylprolyl isomerase	-0.150616	0.66	1.21606	0	ND
ABO_RS12110	fkbp-type peptidyl-prolyl cis-trans isomerase slyd, SlyD	1.20398	0	-0.195006	0.61	ND
ABO_RS01795	hypothetical protein	-1.15655	0	0.386757	0.26	ND
ABO_RS09970	hypothetical protein	-1.07289	0	0.575265	0.14	ND
ABO_RS03475	oxidoreductase	1.16971	0	-0.33359	0.55	ND
ABO_RS01535	pyridoxamine-phosphate oxidase, PdxH	1.21628	0	-0.0109904	0.98	pyridoxal 5'-phosphate biosynthesis I
ABO_RS09800	hypothetical protein	1.18157	0.01	-0.282173	0.61	ND
ABO_RS10825	monooxygenase, putative	-0.57055	0.02	1.0701	0.01	ND
ABO_RS10145	hypothetical protein	-0.488633	0.1	1.10988	0	ND
ABO_RS13430	hypothetical protein	-0.00230723	0.99	1.20765	0	ND
ABO_RS12460	hypothetical protein	0.330004	0.16	-1.15704	0	ND
ABO_RS13370	methionine adenosyltransferase, MetK	1.11632	0	-0.438848	0.19	S-adenosyl-L-methionine salvage II; L-methionine degradation I (to L-homocysteine)
ABO_RS06660	thioredoxin-disulfide reductase, TrxB	0.544686	0.01	-1.06833	0	thioredoxin pathway
ABO_RS04075	DNA-binding response regulator, LuxR family	-1.10166	0	0.468759	0.12	ND
ABO_RS10905	transcriptional regulator, LysR-family	-1.05663	0	0.560036	0.17	ND
ABO_RS06775	chemotaxis protein methyltransferase, CheR	-1.03754	0	0.592016	0.14	ND
ABO_RS04175	hypothetical protein	-0.16872	0.47	1.17623	0	ND
ABO_RS01235	hypothetical protein	-0.347032	0.19	1.13609	0.01	ND
ABO_RS01540	hypothetical protein	-1.10721	0	0.428227	0.3	ND
ABO_RS11645	GTP-binding protein TypA/BipA, TypA	1.14565	0	-0.288605	0.46	ND
ABO_RS08190	enolase	0.509263	0.04	-1.06301	0.01	ND
ABO_RS10870	hypothetical protein	1.16442	0	-0.176685	0.62	ND
ABO_RS12315	paraquat-inducible protein, putative	-1.10931	0	0.373786	0.51	ND
ABO_RS12920	Ammonium transporter 1, member 1 (AtAMT1;1)., AmtB3	1.16196	0	-0.138742	0.68	ND
ABO_RS06620	isocitrate dehydrogenase (NADP-dependent), Icd	1.16483	0	-0.0903172	0.78	superpathway of glyoxylate bypass and TCA; TCcycle I (prokaryotic)
ABO_RS11900	uroporphyrin-III C-methyltransferase, putative, HemX	-0.384902	0.18	1.10164	0	ND
ABO_RS11190	rna polymerase sigma-e factor (sigma-24)., RpoE	1.15589	0.01	-0.122958	0.81	ND
ABO_RS06695	glycosyl transferase, putative	1.15673	0	-0.0988622	0.82	ND
ABO_RS07560	acetyl-CoA carboxylase, carboxyl transferase, AccD	0.540808	0.01	-1.02695	0	biotin-carboxyl carrier protein assembly
ABO_RS14245	truncated transposase	-1.07645	0	0.432003	0.28	ND
ABO_RS03490	transcriptional regulator, TetR family	-0.380299	0.1	1.09505	0	ND
ABO_RS12830	branched-chain amino acid ABC transporter, permease protein	-0.419455	0.29	1.08042	0.05	ND
ABO_RS06520	hypothetical protein	1.14583	0	-0.152824	0.7	ND
ABO_RS06095	hypothetical protein	0.193353	0.44	-1.13901	0	ND
ABO_RS04230	formyltransferase, PurT	1.13143	0	-0.230375	0.55	ND
ABO_RS06180	hypothetical protein	-0.326771	0.3	1.10738	0.01	ND
ABO_RS08025	hypothetical protein	1.05002	0.01	-0.476864	0.4	ND
ABO_RS09655	hypothetical protein	-0.283877	0.47	1.11597	0.05	ND
ABO_RS10985	TonB-dependent receptor	0.350861	0.28	-1.09527	0	ND
ABO_RS13755	hypothetical protein	-1.10908	0	0.27495	0.41	ND
ABO_RS10715	hypothetical protein	-1.1417	0	0.0221933	0.96	ND
ABO_RS02745	glutamyl-tRNA(Gln) amidotransferase, A subunit, GatA	1.13558	0	-0.109721	0.76	ammoniassimilation cycle III; glutaminyl-tRNAgln biosynthesis vitransamidation; L-asparagine biosynthesis III (tRNA-dependent); L-glutamate biosynthesis I; L-glutamine degradation I
ABO_RS09805	hypothetical protein	1.13903	0	-0.0293856	0.95	ND
ABO_RS07940	protein-methionine-S-oxide reductase, Msrb	0.0918068	0.8	-1.1351	0	ND
ABO_RS01325	hypothetical protein	-0.485939	0.13	1.02892	0.03	ND
ABO_RS01205	hypothetical protein	-1.13631	0	0.0391055	0.95	ND
ABO_RS05745	tesB-like acyl-CoA thioesterase	-0.0893277	0.73	1.13255	0.01	acyl-Cohydrolysis; stearate biosynthesis III (fungi)
ABO_RS08405	MazG nucleotide pyrophosphohydrolase, putative	0.130457	0.75	-1.12796	0.01	pyrimidine deoxyribonucleotides de novo biosynthesis I; pyrimidine deoxyribonucleotides dephosphorylation
ABO_RS03875	endonuclease RuvC, RuvC	0.14157	0.72	-1.12661	0.01	ND
ABO_RS00110	acyl-CoA dehydrogenase, AcdA	-1.13128	0	0.0712903	0.84	fatty acid beta-oxidation I (generic); oleate beta-oxidation
ABO_RS01520	hypothetical protein	-0.377436	0.16	1.06813	0	ND
ABO_RS07450	5'-nucleotidase	-1.1303	0	0.0549063	0.89	adenosine nucleotides degradation II; guanosine nucleotides degradation III; inosine 5'-phosphate degradation; NAD salvage pathway III (to nicotinamide riboside); purine nucleotides degradation II (aerobic); UTP and CTP dephosphorylation I
ABO_RS04735	acyltransferase, putative	-1.06165	0	0.391386	0.28	ND
ABO_RS03560	TRAP C4-dicarboxylate transporter, DctQ	1.08382	0.03	-0.323789	0.64	ND
ABO_RS03710	ornithine carbamoyltransferase, ArgF	1.12716	0	-0.0916865	0.85	L-arginine biosynthesis II (acetyl cycle); L-citrulline degradation
ABO_RS04335	hypothetical protein predicted	-1.08655	0	0.312454	0.42	ND
ABO_RS12915	hypothetical protein	1.12447	0	-0.115672	0.77	ND
ABO_RS12725	hypothetical protein	-1.05275	0	0.411395	0.25	ND
ABO_RS05370	thiamine biosynthesis lipoprotein, ApbE	-1.11858	0	0.124579	0.76	ND
ABO_RS06170	hypothetical protein	1.07604	0.01	-0.31224	0.49	ND
ABO_RS08355	Electron transport complex protein rnfD, RnfD	1.11029	0	-0.138271	0.77	aerobic respiration I (cytochrome c); NADH to cytochrome bd oxidase electron transfer I; NADH to cytochrome bo oxidase electron transfer I
ABO_RS10490	hypothetical protein	-0.398196	0.18	1.04435	0.02	ND
ABO_RS08515	hypothetical protein	1.11664	0	-0.00663933	0.99	ND
ABO_RS10435	hypothetical protein	1.08852	0	-0.245811	0.67	ND
ABO_RS03770	sulfate adenylyltransferase, SopT	1.09212	0	-0.228118	0.52	assimilatory sulfate reduction I; assimilatory sulfate reduction III; selenate reduction; sulfate activation for sulfonation; superpathway of L-methionine biosynthesis (by sulfhydrylation); superpathway of sulfate assimilation and cysteine biosynthesis
ABO_RS04385	membrane protein	1.06382	0.02	-0.335609	0.59	ND
ABO_RS05680	transcriptional regulator, LysR family	-0.334044	0.21	1.06255	0	ND
ABO_RS06575	hypothetical protein	1.08217	0	-0.253479	0.54	ND
ABO_RS06225	peptidyl-prolyl isomerase, PpiB	1.09384	0	-0.194707	0.59	ND
ABO_RS13780	oxidoreductase, putative	-0.00769408	0.97	1.10501	0	ND
ABO_RS00890	DNA-directed RNA polymerase, omega subunit, RpoZ	0.319002	0.19	-1.05766	0.01	ND
ABO_RS01250	hypothetical protein	-1.09845	0	0.0754777	0.89	ND
ABO_RS10395	S-adenosylmethionine decarboxylase proenzyme, SpeD	-1.10071	0	0.0194621	0.95	spermidine biosynthesis I; spermidine biosynthesis III
ABO_RS01740	nitrogen regulation protein NR(I, HydG	-0.418664	0.06	1.0179	0.01	ND
ABO_RS04030	hypothetical protein	-1.09669	0	0.0838462	0.84	ND
ABO_RS10045	hypothetical protein	0.274343	0.29	-1.06339	0.01	ND
ABO_RS04215	alcohol dehydrogenase, zinc-containing, putative	0.103994	0.7	-1.09165	0	ethanol degradation II
ABO_RS03240	TonB dependent receptor	1.0141	0	-0.415775	0.24	ND
ABO_RS06370	alcohol dehydrogenase, putative, AdhA	0.280963	0.17	-1.05345	0	aerobic respiration II (cytochrome c) (yeast); ethanol degradation II; NADH to cytochrome bd oxidase electron transfer II; NADH to cytochrome bo oxidase electron transfer II; nitrate reduction VIIIb (dissimilatory)
ABO_RS11175	serine hydroxymethyltransferase, GlyA	1.00908	0	-0.41258	0.24	folate transformations; formaldehyde oxidation VII (THF pathway); glycine biosynthesis I
ABO_RS00550	glutathione synthetase, GshB	-1.03867	0	0.329726	0.39	glutathione biosynthesis
ABO_RS07605	hypothetical protein	0.169662	0.47	-1.07229	0	ND
ABO_RS11710	hypothetical protein	1.08339	0.01	-0.00228819	1	ND
ABO_RS11495	malic enzyme, MaeB	1.07881	0	-0.0816591	0.83	gluconeogenesis I; glyoxylate cycle; L-malate degradation II; superpathway of glyoxylate bypass and TCA; TCcycle I (prokaryotic)
ABO_RS07485	sugar aldolase, putative	0.169378	0.65	-1.06299	0.01	ND
ABO_RS01190	Flagellar motor protein	0.106553	0.81	-1.06858	0.1	ND
ABO_RS02625	hypothetical protein	-1.03105	0	0.291517	0.55	ND
ABO_RS04115	signal recognition particle protein Ffh, Ffh	1.00099	0	-0.358969	0.3	ND
ABO_RS00460	hypothetical protein	1.01762	0.03	-0.237403	0.71	ND
ABO_RS05580	hypothetical protein	-1.02467	0	0.204662	0.61	ND
ABO_RS12640	cation efflux system protein, CzcB	-1.03281	0	0.0831315	0.86	ND
ABO_RS00535	type IV pili signal transduction protein PilI, PilI	-1.01829	0	0.184919	0.67	ND
ABO_RS04470	hypothetical protein	-0.148938	0.64	1.02354	0.05	ND
ABO_RS05460	tetraacyldisaccharide 4`-kinase, LpxK	1.02931	0	-0.021887	0.96	lipid IVbiosynthesis (E. coli); lipid IVbiosynthesis (H. pylori); lipid IVbiosynthesis (generic)
ABO_RS03720	N-methylhydantoinase B, putative, HyuB	1.02491	0	-0.0923799	0.8	ND
ABO_RS01685	ribosome-binding factor A, RbfA	-1.02235	0	0.0276198	0.94	ND
ABO_RS06770	sensor histidine kinase/respose regulator	-1.00631	0	0.177264	0.6	ND
ABO_RS08255	alpha/beta-hydrolase protein family, putative	1.00141	0	-0.197952	0.67	ND
ABO_RS09760	phospholipase/carboxylesterase family protein	1.00396	0	-0.150064	0.73	ND
ABO_RS02070	50S ribosomal protein L3, RplC	1.0048	0	-0.0626349	0.85	ND
ABO_RS02605	queuine tRNA-ribosyltransferase, Tgt	-0.026368	0.91	1.00594	0.01	queuosine biosynthesis I (de novo)
ABO_RS08915	hypothetical protein	1.00257	0	-0.0361457	0.92	ND
