# Supplementary material for: Integrated Analysis of Gene Expression, Protein Synthesis, and Epigenetic Modifications in Alcanivorax borkumensis SK2 Under Iron Limitation
Source: Environ Microbiol Rep. 2025 Jun 2;17(3):e70106. doi: 10.1111/1758-2229.70106 (PMC12128166; doi:10.1111/1758-2229.70106)
Supplement: Supplementary file 10 — Supporting Information Table S2. Associations between epigenetic modifications within TSC‐upstream regions and expression of genes regulated under iron‐limited conditions. [file EMI4-17-e70106-s002.xlsx]

## Sheet: Suppl. Table S2
Suppl. Table S2. Associations between epigenetic modifications within TSC-upstream regions and expression of genes regulated under iron-limited conditions.
Modified bases	TSC-upstream region	Locus tag	Methylation	Expression	Annotation
C	[-18..18]	ABO_RS02665	Up	Down	RNA methyltransferase | dir | [564704..565489]
C	[-18..18]	ABO_RS03950	Up	Down	helix-turn-helix-type transcriptional regulator | dir | [858473..859384]
C	[-18..18]	ABO_RS04260	Down	Down	DUF2878 domain-containing protein | dir | [918936..919472]
C	[-18..18]	ABO_RS07475	Down	Down	hypothetical protein | dir | [1646807..1647262]
C	[-18..18]	ABO_RS08275	Up	Down	NAD-glutamate dehydrogenase | rev | [1819568..1824409]
C	[-18..18]	ABO_RS09960	Up	Down	endoribonuclease YbeY | dir | [2212501..2213028]
C	[-18..18]	ABO_RS11210	Up	Down	pyridine nucleotide-disulfide oxidoreductase | dir | [2491161..2493305]
C	[-27..9]	ABO_RS02665	Up	Down	RNA methyltransferase | dir | [564704..565489]
C	[-27..9]	ABO_RS03950	Up	Down	helix-turn-helix-type transcriptional regulator | dir | [858473..859384]
C	[-27..9]	ABO_RS04260	Down	Down	DUF2878 domain-containing protein | dir | [918936..919472]
C	[-27..9]	ABO_RS07475	Down	Down	hypothetical protein | dir | [1646807..1647262]
C	[-27..9]	ABO_RS08275	Up	Down	NAD-glutamate dehydrogenase | rev | [1819568..1824409]
C	[-27..9]	ABO_RS09960	Up	Down	endoribonuclease YbeY | dir | [2212501..2213028]
C	[-27..9]	ABO_RS13630	Up	Down	YggT family protein | rev | [3015522..3016070]
C	[-108..-72]	ABO_RS01530	Down	Down	zinc chelation protein SecC | rev | [328635..329075]
C	[-108..-72]	ABO_RS01995	Up	Up	elongation factor G | dir | [428696..430795]
C	[-108..-72]	ABO_RS03970	Up	Down	class I SAM-dependent methyltransferase | dir | [863007..864275]
C	[-108..-72]	ABO_RS04175	Down	Down	EstA family serine hydrolase | rev | [903275..904507]
C	[-108..-72]	ABO_RS04965	Up	Up	SDR family NAD(P)-dependent oxidoreductase | dir | [1080725..1081495]
C	[-108..-72]	ABO_RS05790	Down	Down	septum site-determining protein MinC | rev | [1270952..1271683]
C	[-108..-72]	ABO_RS06590	Down	Down	tRNA 2-thiouridine(34) synthase MnmA | rev | [1450301..1451395]
C	[-108..-72]	ABO_RS09805	Up	Down	hypothetical protein | dir | [2181409..2182023]
C	[-108..-72]	ABO_RS11210	Up	Down	pyridine nucleotide-disulfide oxidoreductase | dir | [2491161..2493305]
C	[-108..-72]	ABO_RS11925	Down	Down	argininosuccinate lyase | dir | [2652773..2654167]
C	[-117..-81]	ABO_RS01530	Down	Down	zinc chelation protein SecC | rev | [328635..329075]
C	[-117..-81]	ABO_RS01995	Up	Up	elongation factor G | dir | [428696..430795]
C	[-117..-81]	ABO_RS03970	Up	Down	class I SAM-dependent methyltransferase | dir | [863007..864275]
C	[-117..-81]	ABO_RS04175	Down	Down	EstA family serine hydrolase | rev | [903275..904507]
C	[-117..-81]	ABO_RS04965	Up	Up	SDR family NAD(P)-dependent oxidoreductase | dir | [1080725..1081495]
C	[-117..-81]	ABO_RS05790	Down	Down	septum site-determining protein MinC | rev | [1270952..1271683]
C	[-117..-81]	ABO_RS06590	Down	Down	tRNA 2-thiouridine(34) synthase MnmA | rev | [1450301..1451395]
C	[-117..-81]	ABO_RS08795	Down	Up	butyryl-CoA dehydrogenase | dir | [1936837..1938144]
C	[-117..-81]	ABO_RS09805	Up	Down	hypothetical protein | dir | [2181409..2182023]
C	[-117..-81]	ABO_RS11210	Up	Down	pyridine nucleotide-disulfide oxidoreductase | dir | [2491161..2493305]
C	[-117..-81]	ABO_RS11925	Down	Down	argininosuccinate lyase | dir | [2652773..2654167]
C	[-126..-90]	ABO_RS01530	Down	Down	zinc chelation protein SecC | rev | [328635..329075]
C	[-126..-90]	ABO_RS01995	Up	Up	elongation factor G | dir | [428696..430795]
C	[-126..-90]	ABO_RS03970	Up	Down	class I SAM-dependent methyltransferase | dir | [863007..864275]
C	[-126..-90]	ABO_RS04175	Down	Down	EstA family serine hydrolase | rev | [903275..904507]
C	[-126..-90]	ABO_RS05070	Down	Down	NAD(P)H-quinone oxidoreductase | rev | [1105023..1105988]
C	[-126..-90]	ABO_RS05790	Down	Down	septum site-determining protein MinC | rev | [1270952..1271683]
C	[-126..-90]	ABO_RS06590	Down	Down	tRNA 2-thiouridine(34) synthase MnmA | rev | [1450301..1451395]
C	[-126..-90]	ABO_RS08795	Down	Up	butyryl-CoA dehydrogenase | dir | [1936837..1938144]
C	[-126..-90]	ABO_RS09805	Up	Down	hypothetical protein | dir | [2181409..2182023]
C	[-126..-90]	ABO_RS11210	Up	Down	pyridine nucleotide-disulfide oxidoreductase | dir | [2491161..2493305]
C	[-126..-90]	ABO_RS11290	Up	Up	ATP phosphoribosyltransferase regulatory subunit | rev | [2509564..2510739]
C	[-126..-90]	ABO_RS11925	Down	Down	argininosuccinate lyase | dir | [2652773..2654167]
C	[-189..-153]	ABO_RS00550	Down	Down	glutathione synthase | dir | [118176..119129]
C	[-189..-153]	ABO_RS04960	Down	Down	short-chain dehydrogenase | dir | [1079717..1080481]
C	[-189..-153]	ABO_RS05790	Up	Up	septum site-determining protein MinC | rev | [1270952..1271683]
C	[-189..-153]	ABO_RS05885	Down	Down	2,3,4,5-tetrahydropyridine-2,6-dicarboxylate N-succinyltransferase | rev | [1294055..1295089]
C	[-189..-153]	ABO_RS06590	Up	Up	tRNA 2-thiouridine(34) synthase MnmA | rev | [1450301..1451395]
C	[-189..-153]	ABO_RS07040	Up	Down	hypothetical protein | rev | [1545491..1545865]
C	[-189..-153]	ABO_RS12640	Down	Down	efflux RND transporter periplasmic adaptor subunit | rev | [2802769..2803995]
C	[-207..-171]	ABO_RS00925	Down	Up	fatty-acid--CoA ligase | dir | [193760..195310]
C	[-207..-171]	ABO_RS01610	Up	Up	carbamoyl-phosphate synthase small subunit | dir | [346031..347155]
C	[-207..-171]	ABO_RS03185	Down	Down	carboxylating nicotinate-nucleotide diphosphorylase | rev | [678143..678985]
C	[-207..-171]	ABO_RS04960	Down	Down	short-chain dehydrogenase | dir | [1079717..1080481]
C	[-207..-171]	ABO_RS06590	Up	Up	tRNA 2-thiouridine(34) synthase MnmA | rev | [1450301..1451395]
C	[-207..-171]	ABO_RS07040	Up	Down	hypothetical protein | rev | [1545491..1545865]
C	[-207..-171]	ABO_RS10415	Down	Down	anthranilate phosphoribosyltransferase | rev | [2313732..2314784]
C	[-207..-171]	ABO_RS12640	Down	Down	efflux RND transporter periplasmic adaptor subunit | rev | [2802769..2803995]
C	[-207..-171]	ABO_RS13960	Down	Up	F0F1 ATP synthase subunit C | rev | [3088268..3088489]
C	[-216..-180]	ABO_RS00925	Down	Up	fatty-acid--CoA ligase | dir | [193760..195310]
C	[-216..-180]	ABO_RS01610	Up	Up	carbamoyl-phosphate synthase small subunit | dir | [346031..347155]
C	[-216..-180]	ABO_RS03185	Down	Down	carboxylating nicotinate-nucleotide diphosphorylase | rev | [678143..678985]
C	[-216..-180]	ABO_RS04960	Down	Down	short-chain dehydrogenase | dir | [1079717..1080481]
C	[-216..-180]	ABO_RS06590	Up	Up	tRNA 2-thiouridine(34) synthase MnmA | rev | [1450301..1451395]
C	[-216..-180]	ABO_RS08960	Down	Down	tRNA (pseudouridine(54)-N(1))-methyltransferase TrmY | dir | [1977209..1977811]
C	[-216..-180]	ABO_RS10415	Down	Down	anthranilate phosphoribosyltransferase | rev | [2313732..2314784]
C	[-216..-180]	ABO_RS11135	Up	Down	phosphatidylglycerophosphatase A | rev | [2478329..2478814]
C	[-216..-180]	ABO_RS11215	Down	Down	DUF547 domain-containing protein | dir | [2493377..2494159]
C	[-216..-180]	ABO_RS12030	Up	Up	hypothetical protein | dir | [2670568..2671341]
C	[-216..-180]	ABO_RS13960	Down	Up	F0F1 ATP synthase subunit C | rev | [3088268..3088489]
C	[-225..-189]	ABO_RS00925	Down	Up	fatty-acid--CoA ligase | dir | [193760..195310]
C	[-225..-189]	ABO_RS01610	Up	Up	carbamoyl-phosphate synthase small subunit | dir | [346031..347155]
C	[-225..-189]	ABO_RS03185	Down	Down	carboxylating nicotinate-nucleotide diphosphorylase | rev | [678143..678985]
C	[-225..-189]	ABO_RS08470	Down	Down	DegQ family serine endoprotease | rev | [1870495..1871946]
C	[-225..-189]	ABO_RS08960	Down	Down	tRNA (pseudouridine(54)-N(1))-methyltransferase TrmY | dir | [1977209..1977811]
C	[-225..-189]	ABO_RS10415	Down	Down	anthranilate phosphoribosyltransferase | rev | [2313732..2314784]
C	[-225..-189]	ABO_RS11135	Up	Down	phosphatidylglycerophosphatase A | rev | [2478329..2478814]
C	[-225..-189]	ABO_RS11215	Down	Down	DUF547 domain-containing protein | dir | [2493377..2494159]
C	[-225..-189]	ABO_RS12030	Up	Up	hypothetical protein | dir | [2670568..2671341]
C	[-225..-189]	ABO_RS13960	Down	Up	F0F1 ATP synthase subunit C | rev | [3088268..3088489]
C	[-234..-198]	ABO_RS01610	Up	Up	carbamoyl-phosphate synthase small subunit | dir | [346031..347155]
C	[-234..-198]	ABO_RS03185	Down	Down	carboxylating nicotinate-nucleotide diphosphorylase | rev | [678143..678985]
C	[-234..-198]	ABO_RS08470	Down	Down	DegQ family serine endoprotease | rev | [1870495..1871946]
C	[-234..-198]	ABO_RS08960	Down	Down	tRNA (pseudouridine(54)-N(1))-methyltransferase TrmY | dir | [1977209..1977811]
C	[-234..-198]	ABO_RS10415	Down	Down	anthranilate phosphoribosyltransferase | rev | [2313732..2314784]
C	[-234..-198]	ABO_RS11040	Up	Down	MarR family transcriptional regulator | dir | [2455766..2456302]
C	[-234..-198]	ABO_RS11135	Up	Down	phosphatidylglycerophosphatase A | rev | [2478329..2478814]
C	[-234..-198]	ABO_RS11215	Down	Down	DUF547 domain-containing protein | dir | [2493377..2494159]
C	[-234..-198]	ABO_RS12030	Up	Up	hypothetical protein | dir | [2670568..2671341]
C	[-243..-207]	ABO_RS03185	Down	Down	carboxylating nicotinate-nucleotide diphosphorylase | rev | [678143..678985]
C	[-243..-207]	ABO_RS08470	Down	Down	DegQ family serine endoprotease | rev | [1870495..1871946]
C	[-243..-207]	ABO_RS08960	Down	Down	tRNA (pseudouridine(54)-N(1))-methyltransferase TrmY | dir | [1977209..1977811]
C	[-243..-207]	ABO_RS11040	Up	Down	MarR family transcriptional regulator | dir | [2455766..2456302]
C	[-243..-207]	ABO_RS11135	Up	Down	phosphatidylglycerophosphatase A | rev | [2478329..2478814]
C	[-243..-207]	ABO_RS11215	Down	Down	DUF547 domain-containing protein | dir | [2493377..2494159]
C	[-243..-207]	ABO_RS12030	Up	Up	hypothetical protein | dir | [2670568..2671341]
C	[-243..-207]	ABO_RS12380	Up	Up	type 1 glutamine amidotransferase domain-containing protein | dir | [2738811..2739500]
C	[-243..-207]	ABO_RS13390	Up	Down	pyruvate kinase | dir | [2965863..2967356]
C	[-342..-306]	ABO_RS00895	Down	Down	guanylate kinase | rev | [187269..187892]
C	[-342..-306]	ABO_RS02665	Up	Up	RNA methyltransferase | dir | [564704..565489]
C	[-342..-306]	ABO_RS06110	Down	Down	3-methyladenine DNA glycosylase | dir | [1344684..1345352]
C	[-342..-306]	ABO_RS07520	Up	Down	DUF3488 domain-containing protein | rev | [1655316..1657352]
C	[-342..-306]	ABO_RS12915	Down	Down	class I SAM-dependent rRNA methyltransferase | rev | [2866720..2867916]
C	[-342..-306]	ABO_RS13855	Up	Down	SMI1/KNR4 family protein | rev | [3068687..3069085]
C	[-351..-315]	ABO_RS00895	Down	Down	guanylate kinase | rev | [187269..187892]
C	[-351..-315]	ABO_RS02665	Up	Up	RNA methyltransferase | dir | [564704..565489]
C	[-351..-315]	ABO_RS04230	Up	Up	formate-dependent phosphoribosylglycinamide formyltransferase | rev | [913491..914684]
C	[-351..-315]	ABO_RS06110	Down	Down	3-methyladenine DNA glycosylase | dir | [1344684..1345352]
C	[-351..-315]	ABO_RS06365	Up	Down	protease SohB | dir | [1401064..1402101]
C	[-351..-315]	ABO_RS07520	Up	Down	DUF3488 domain-containing protein | rev | [1655316..1657352]
C	[-351..-315]	ABO_RS11020	Up	Down	hypothetical protein | rev | [2451258..2452187]
C	[-351..-315]	ABO_RS12560	Up	Down	DUF502 domain-containing protein | rev | [2781449..2782084]
C	[-351..-315]	ABO_RS12915	Down	Down	class I SAM-dependent rRNA methyltransferase | rev | [2866720..2867916]
C	[-351..-315]	ABO_RS13855	Up	Down	SMI1/KNR4 family protein | rev | [3068687..3069085]
A	[-54..-18]	ABO_RS10315	Down	Down	DUF4266 domain-containing protein | rev | [2291758..2291988]
A	[-63..-27]	ABO_RS10315	Down	Down	DUF4266 domain-containing protein | rev | [2291758..2291988]
A	[-198..-162]	ABO_RS12965	Up	Down	DNA helicase Rep | dir | [2877320..2879341]
A	[-207..-171]	ABO_RS12965	Up	Down	DNA helicase Rep | dir | [2877320..2879341]
A	[-216..-180]	ABO_RS07250	Up	Down	DUF924 domain-containing protein | rev | [1594143..1594757]
A	[-216..-180]	ABO_RS12125	Up	Down	cob(I)yrinic acid a,c-diamide adenosyltransferase | rev | [2690389..2691000]
A	[-297..-261]	ABO_RS00545	Down	Down	response regulator | rev | [117480..117863]
A	[-297..-261]	ABO_RS08665	Down	Down	ATP-binding cassette domain-containing protein | rev | [1912947..1913648]
A	[-297..-261]	ABO_RS08800	Down	Down	acyl-CoA dehydrogenase | dir | [1938159..1939364]
A	[-297..-261]	ABO_RS10320	Up	Up	TlpA family protein disulfide reductase | rev | [2291985..2292428]
A	[72..108]	ABO_RS00950	Down	Down	SDR family NAD(P)-dependent oxidoreductase | rev | [200959..201825]
A	[72..108]	ABO_RS05385	Down	Down	patatin-like phospholipase family protein | dir | [1181674..1182843]
A	[72..108]	ABO_RS12885	Up	Up	AcrB/AcrD/AcrF family protein | rev | [2860067..2863132]
